# Supplementary material for: Multi-omics analysis identified macrophages as key contributors to sex-related differences in ulcerative colitis
Source: Front Immunol. 2025 Jun 24;16:1569271. doi: 10.3389/fimmu.2025.1569271 (PMC12238219; doi:10.3389/fimmu.2025.1569271)
Supplement: Supplementary file 1 [file Table1.xlsx]

## Sheet: Sheet1
GSM948550	Human colon biopsies from non-inflammatory control	gender: male
GSM948551	Human colon biopsies from non-inflammatory control	gender: male
GSM948552	Human colon biopsies from non-inflammatory control	gender: male
GSM948553	Human colon biopsies from non-inflammatory control	gender: female
GSM948554	Human colon biopsies from non-inflammatory control	gender: female
GSM948555	Human colon biopsies from non-inflammatory control	gender: female
GSM948556	Human colon biopsies from non-inflammatory control	gender: female
GSM948557	Human colon biopsies from non-inflammatory control	gender: female
GSM948558	Human colon biopsies from non-inflammatory control	gender: female
GSM948559	Human colon biopsies from non-inflammatory control	gender: female
GSM948560	Human colon biopsies from non-inflammatory control	gender: male
GSM948561	Human colon biopsies from non-inflammatory control	gender: male
GSM948562	Human colon biopsies from non-inflammatory control	gender: female
GSM948571	Human colon biopsies from UC patient with active disease (involved mucosa)	gender: female
GSM948572	Human colon biopsies from UC patient with active disease (non-involved mucosa)	gender: female
GSM948573	Human colon biopsies from UC patient with active disease (involved mucosa)	gender: male
GSM948574	Human colon biopsies from UC patient with active disease (non-involved mucosa)	gender: male
GSM948575	Human colon biopsies from UC patient with active disease (involved mucosa)	gender: male
GSM948576	Human colon biopsies from UC patient with active disease (non-involved mucosa)	gender: male
GSM948577	Human colon biopsies from UC patient with active disease (involved mucosa)	gender: female
GSM948578	Human colon biopsies from UC patient with active disease (non-involved mucosa)	gender: female
GSM948579	Human colon biopsies from UC patient with active disease (involved mucosa)	gender: female
GSM948580	Human colon biopsies from UC patient with active disease (non-involved mucosa)	gender: female
GSM948581	Human colon biopsies from UC patient with active disease (involved mucosa)	gender: female
GSM948582	Human colon biopsies from UC patient with active disease (non-involved mucosa)	gender: female
GSM948583	Human colon biopsies from UC patient with active disease (involved mucosa)	gender: female
GSM948584	Human colon biopsies from UC patient with active disease (non-involved mucosa)	gender: female
GSM948585	Human colon biopsies from UC patient with active disease (involved mucosa)	gender: male
GSM948586	Human colon biopsies from UC patient with active disease (involved mucosa)	gender: female
GSM948587	Human colon biopsies from UC patient with active disease (involved mucosa)	gender: female
GSM948588	Human colon biopsies from UC patient with active disease (involved mucosa)	gender: female
GSM948589	Human colon biopsies from UC patient with active disease (involved mucosa)	gender: female
GSM948590	Human colon biopsies from UC patient with active disease (involved mucosa)	gender: female
GSM948591	Human colon biopsies from UC patient with active disease (involved mucosa)	gender: male
GSM948592	Human colon biopsies from UC patient with active disease (involved mucosa)	gender: female
