# Supplementary material for: Multi-omics analysis identified macrophages as key contributors to sex-related differences in ulcerative colitis
Source: Front Immunol. 2025 Jun 24;16:1569271. doi: 10.3389/fimmu.2025.1569271 (PMC12238219; doi:10.3389/fimmu.2025.1569271)
Supplement: Supplementary file 2 [file Table2.xlsx]

## Sheet: Sheet1
Gene markers used to separate each of the five mail cell types identified by scRNA-seq.
Cell type	Markers
Epithelial cells	EPCAM, AQP8, BEST4, MUC2, OLFM4,PLCG2, TRPM5, ZG16
B and Plasma cells	CD79A, BANK1, CD19,DERL3, MS4A1,MZB1
T cells	CD3D, CD3E, CD3G, CD8A,FOXP3, GZMA, GZMB, IL17A,NKG7, TRBC1
Stromal cells	ACTA2,ADAMDEC1, CHI3L1, COL3A1,NRXN1, PVALP, SOX6, VWF
Myeloid cells	AIF1, C1QA, C1QB, CD14, CMTM2,FCGR3B,LYZ, MS4A2, TPSAB1, TPSAB2
Gene used for annotation of clusters within each of the Myeloid cells.
Myeloid cell subset		Macrophages	CD68, CD14 and complement coding-genes (C1QA, C1QB)
		M2 and M2.2 macrophages	CD209, CD163L1 and FOLR2
		M0 macrophages	lack the expression of M2 markers and expression of CD68, C1QA, C1QB, SELENOP,LYZ, HLA-DPB1, HLA-DPA1,AIF1
		IDA macrophages	NRG1 AREG, EREG and HBEGF
		M1 ACOD1	ACOD1,TNIP3, IL1B, INHBA, IL6, VCAN, CD300E
		M1 CXCL5	CXCL5, TNIP3, IL1B, INHBA, IL6, VCAN, CD300E
		inflammatory monocytes	VCAN, CD300E, CD14,FCN1 and S100A9
		Mast cells	TPSB2 and TPSAB1
		Mast cells 2	LTC4S
		eosinophils	CLC, IL4 and IL13
		Neutrophils	PROK2, CMTM2, CXCL8, FCRG3B,AQP9, S100A8 and S100A9
		DCs	LAMP3
		DCs CD1c	CD1C, TRL10 and TCTN3
		DCs CCL22	CCL22 and CCL19
