# Supplementary material for: Multi-omics analysis identified macrophages as key contributors to sex-related differences in ulcerative colitis
Source: Front Immunol. 2025 Jun 24;16:1569271. doi: 10.3389/fimmu.2025.1569271 (PMC12238219; doi:10.3389/fimmu.2025.1569271)
Supplement: Supplementary file 3 [file Table3.xlsx]

## Sheet: Female
Group	Mouse Number	Day	Body Weight(g)	Weight Loss(%)	Fecal Consistency Score(0-4)	Fecal Bleeding Score(0-4)	DAI(0-12)
Female	F01	0	22.8	0	0	0	0
Female	F01	3	21.1	7.5	1	1	2.8
Female	F01	5	19	16.7	3	3	7.3
Female	F01	7	17.5	23.2	4	4	11.2
Female	F02	0	23.5	0	0	0	0
Female	F02	3	21.9	6.8	2	1	3.3
Female	F02	5	20	14.9	3	2	6.9
Female	F02	7	18.2	22.6	4	4	10.6
Female	F03	0	21.7	0	0	0	0
Female	F03	3	20	7.8	1	1	2.8
Female	F03	5	18.1	16.6	4	3	8.6
Female	F03	7	16.8	22.6	4	4	10.6
Female	F04	0	24	0	0	0	0
Female	F04	3	22.5	6.3	1	1	2.3
Female	F04	5	20.8	13.3	3	3	7.3
Female	F04	7	19	20.8	4	4	10.8
Female	F05	0	22.2	0	0	0	0
Female	F05	3	20.8	6.3	2	1	3.3
Female	F05	5	18.9	14.9	3	3	7.9
Female	F05	7	17.1	23	4	4	11
1.Weight loss score: 0% (0), 1 - 5% (1), 5 - 10% (2), 10 - 20% (3), > 20% (4) 2.Fecal consistency score: normal (0), soft stool (1), loose stool (2), watery stool (3), bloody diarrhea (4) 3.Bleeding score: no blood (0), occult blood (1), visible bloody stool (2), severe bleeding (3), rectal prolapse (4)

## Sheet: Male
Group	Mouse Number	Day	Body Weight(g)	Weight Loss(%)	Fecal Consistency Score(0-4)	Fecal Bleeding Score(0-4)	DAI(0-12)
Male	M01	0	27.5	0	0	0	0
Male	M01	3	26.3	4.4	0	0	0.4
Male	M01	5	25	9.1	2	1	4.1
Male	M01	7	24.1	12.4	3	3	7.4
Male	M02	0	26.8	0	0	0	0
Male	M02	3	25.9	3.4	1	0	1.4
Male	M02	5	24.7	7.8	2	2	5.8
Male	M02	7	23.8	11.2	3	3	7.2
Male	M03	0	28	0	0	0	0
Male	M03	3	26.8	4.3	1	1	2.3
Male	M03	5	25.5	8.9	2	2	5.9
Male	M03	7	24.6	12.1	3	3	7.1
Male	M04	0	25.5	0	0	0	0
Male	M04	3	24.7	3.1	0	1	1.1
Male	M04	5	23.5	7.8	2	1	4.8
Male	M04	7	22.6	11.4	3	2	6.4
Male	M05	0	26	0	0	0	0
Male	M05	3	25.1	3.5	1	0	1.5
Male	M05	5	24	7.7	2	2	5.7
Male	M05	7	23.2	10.8	3	3	7.8
1.Weight loss score: 0% (0), 1-5% (1), 5-10% (2), 10-20% (3), > 20% (4) 2.Fecal consistency score: normal (0), soft stool (1), loose stool (2), watery stool (3), bloody diarrhea (4) 3.Bleeding score: no blood (0), occult blood (1), visible bloody stool (2), severe bleeding (3), rectal prolapse (4)
