# Supplementary material for: Multi-omics analysis identified macrophages as key contributors to sex-related differences in ulcerative colitis
Source: Front Immunol. 2025 Jun 24;16:1569271. doi: 10.3389/fimmu.2025.1569271 (PMC12238219; doi:10.3389/fimmu.2025.1569271)
Supplement: Supplementary file 4 [file Table4.xlsx]

## Sheet: Sheet1
Index	Compounds	Class I	Class II	Formula	Level	score	CAS	Female1	Female2	Female3	Female4	Female5	Male1	Male2	Male3	Male4	Male5	Male6	VIP	P-value	FDR	Fold_Change	Log2FC	Type
MW0194064	Acetyl-L-carnitine	FA	CAR	C9H17NO4	1a	0.9722	3040-38-8 | 14992-62-2	91557.4	75600.1	108026	89529.5	50159.6	63469.7	31665.8	28231.8	56097.4	53634.9	51751.6	1.93729	0.0172358	0.810251	1.74774	0.805493	up
MW0111232	n-Oleoylethanolamine	Alcohol and amines	Amines	C20H39NO2	1a	0.9676	111-58-0	5676.25	12614.5	8758.25	9519.25	10006.6	6518.1	9225.71	4434.22	6284.84	6640.22	1156.82	1.36499	0.0477867	0.810251	1.63135	0.706064	up
FDATN01488	L-Glutamic acid	Amino acid and Its metabolites	Amino acids	C5H9NO4	1a	0.9405	56-86-0	362775	385650	358092	367926	434113	293892	324087	238518	272346	335217	208117	2.14164	0.00256613	0.810251	1.36963	0.453789	up
MW0063480	Sclareol	Terpenoids	Ditepenoids	C20H36O2	1a	0.9366	515-03-7 | 86023-49-6	8531.87	5532.58	11730.4	9363.87	6603.02	4748.89	2799.32	2897.01	6412.09	3090.83	3396.71	2.24741	0.0103119	0.810251	2.14669	1.10211	up
MW0107960	L-Threonine	Amino acid and Its metabolites	Amino acids	C4H9NO3	1a	0.8703	72-19-5	49919.6	55580.9	46849.8	57159	62738.2	46257.2	52556.3	45558.8	42827.3	47227.5	32233.7	1.70876	0.0317133	0.810251	1.22514	0.292947	up
MW0107948	Pyroglutamic acid	Amino acid and Its metabolites	Amino acid derivatives	C5H7NO3	1b	0.8556	98-79-3	86002.9	107522	54116.2	107584	122194	53377	45747.6	7893.33	43129.7	108367	32968.1	1.59661	0.0286287	0.810251	1.96548	0.974879	up
MW0061712	14,15-Leukotriene C4(ExC4)	GP	PI	C47H83O13P	1b	0.8512	206059-96-3	26999.7	38978.9	27799.2	18699.7	22031.7	54688.5	68455.4	39686.8	68097.8	41955.5	42523.7	2.38146	0.00374931	0.810251	0.511753	-0.966479	down
MEDN0212	Threitol	Carbohydrates and Its metabolites	Sugar alcohols	C4H10O4	1b	0.778	7541-59-5	3677.96	1612.42	2961.29	3987.71	1667.04	2229.2	1409.68	1372.83	777.19	1701.42	397.68	1.73309	0.0387733	0.810251	2.11558	1.08105	up
MW0138954	Methyl cinnamate	Benzene and substituted derivatives	Benzene and substituted derivatives	C10H10O2	1b	0.7233	103-26-4 | 1754-62-7	18430.7	15164.9	10164.3	25708.2	17835	15547.4	6718.92	7783.27	8545.6	8440.68	5860.82	2.0428	0.0226169	0.810251	1.98053	0.985889	up
MW0005393	5-(3-Carboxybenzoyl)-2-((6-(4-methoxyphenyl)-5-hexenyl)oxy)benzenepropanoic acid	Benzene and substituted derivatives	Benzene and substituted derivatives	C30H30O7	1b	0.6784	117423-74-2	946.62	581.14	564.87	12513	5306.8	3474.7	25752.7	37009.7	38808.1	18990	1949.89	1.69492	0.0474511	0.810251	0.189664	-2.39848	down
MW0013385	LPC(O-16:0/2:0)	GP	LPC	C26H54NO7P	2	0.9454	74389-68-7	46009.7	72811.4	35628.2	80898.8	83151	44696.5	19753.1	47273.3	23680.5	23561.3	22840.7	2.06657	0.0213699	0.810251	2.10224	1.07193	up
MW0108873	Nodularin	Heterocyclic compounds	Heterocyclic compounds	C41H60N8O10	2	0.9238	118399-22-7	8018.2	5721.02	2006.41	11357.2	13409.6	1977.02	1771.07	516.37	580.29	5631.26	351.05	2.01654	0.031907	0.810251	4.49012	2.16676	up
MW0052793	Eicosapentaenoic acid	FA	FFA	C20H30O2	2	0.88	10417-94-4	53734.9	31482	36028.5	42630.7	29503.3	32712.4	9570.14	21353.9	38471.2	21397	9766.9	1.67214	0.0321557	0.810251	1.74122	0.8001	up
MW0054539	1-Eicosanoyl-sn-glycero-3-phosphocholine	GP	PC	C28H58NO7P	3	0.8854	108341-80-6	6966.25	2182.2	6594.21	4992.24	20966.3	23723.2	23312.1	23480.3	13776.7	27253.9	13319.2	1.99848	0.0158098	0.810251	0.400763	-1.31918	down
MW0111244	1-Palmitoyl-2-thiopalmitoyl phosphatidylcholine	Organic acid and Its derivatives	Phosphoric acids	C40H80NO7PS	3	0.8604	113881-60-0	2530.63	613.97	787.98	690.77	610.33	3475.47	1666.38	7346.08	3861.38	3945.25	3940.59	2.33181	0.00866684	0.810251	0.259145	-1.94817	down
MW0141122	Dioleoylphosphatidylcholine	GP	PC	C44H84NO8P	3	0.8457	52088-89-8	702398	441205	572845	900550	245530	293388	111043	136274	82499.2	182860	429608	2.03522	0.0261532	0.810251	2.77989	1.47503	up
MEDP1390	Carnitine C18:1	FA	CAR	C25H47NO4	3	0.8043	38677-66-6	321614	311940	289390	503093	389854	241050	152858	225873	298156	354969	202817	1.8594	0.0429038	0.810251	1.47661	0.562291	up
MW0139766	Swertisin	Flavonoids	Flavonoid	C22H22O10	3	0.7958	1859726	29062	25895.7	28896.7	19254	20360.3	30795.6	32423.8	32366.7	31419.8	27362.9	31712.9	2.01316	0.0351058	0.810251	0.796223	-0.328756	down
MW0124093	Famciclovir	Others	Medicine	C14H19N5O4	3	0.7783	104227-87-4	942.75	2366.55	10990.1	9414.86	8317.93	32678	18320	18247.2	13582.5	23182.5	2569.18	1.47489	0.0361739	0.810251	0.354014	-1.49812	down
MW0112843	L-3-Hydroxykynurenine	Amino acid and Its metabolites	Amino acid derivatives	C10H12N2O4	3	0.7672	606-14-4	2044	1562.94	1901.91	2018.73	852.05	2138.87	5519.26	5590.72	3680.53	4920.56	1133.05	1.69862	0.0354569	0.810251	0.437522	-1.19257	down
MW0016006	Avenestergenin A1	Others	Hydrocarbon derivatives	C38H55NO7	3	0.7638	24035-70-9	4673.12	3937.4	4580.18	7718.24	6598.22	4433.82	3180.74	2485.02	1324.37	3295.16	3132.04	1.99157	0.0195525	0.810251	1.8491	0.886825	up
MW0063752	Ursocholyltaurine	Bile acids	Bile acids	C26H45NO7S	3	0.7631	86386-60-9	91027.6	15529	3026.69	65915.5	94671.2	442700	302016	20167.3	249870	694477	147924	1.75353	0.0450949	0.810251	0.17457	-2.51812	down
MW0006725	Deoxynojirimycin Tetrabenzyl Ether	Benzene and substituted derivatives	Benzene and substituted derivatives	C34H37NO4	3	0.7622	69567-11-9	17874169	1.32253e+07	1.34883e+07	1.35971e+06	6.26844e+06	2.08014e+07	3.52977e+07	2.22973e+07	2.08653e+07	1.48916e+07	1.6097e+07	1.76814	0.024658	0.810251	0.481067	-1.05569	down
MW0133998	5,6-Dimethoxysterigmatocystin	Heterocyclic compounds	Heterocyclic compounds	C20H16O8	3	0.7605	65176-75-2	2999.59	2910.87	3398.51	2121.88	751.64	4288.18	3966.53	4013.13	3982.53	3234.45	4064.38	1.79983	0.0309002	0.810251	0.620785	-0.687835	down
MW0159392	Westiellamide	Alcohol and amines	Amines	C27H42N6O6	3	0.7321	131998-54-4	6707.3	4068.65	6781.3	1099.65	1065.08	13585.1	7484.05	6981.41	24816.6	6926.34	11239.9	2.03188	0.0384794	0.810251	0.333172	-1.58566	down
MW0142773	(3-Acrylamidopropyl)trimethylammonium Chloride	Benzene and substituted derivatives	Benzene and substituted derivatives	C9H19ClN2O	3	0.6978	45021-77-0	10503	10466.1	9156.66	7582.36	7953.73	11060.5	11766.4	11374.2	11962.9	10173.2	10632	2.12535	0.0251034	0.810251	0.818198	-0.289478	down
MW0012975	1-Hexadecanoyl-2-octadecanoyl-sn-glycero-3-phosphocholine	GP	PC	C42H84NO8P	3	0.6412	59403-51-9	21286.5	14134.1	6614.09	23922.8	4440.77	250.09	8490.38	1076.2	1113.64	1006.19	1943.48	2.15514	0.0349961	0.810251	6.08631	2.60557	up
MW0016040	Balagyptin	Steroids	Steroid	C39H64O16	3	0.6207	172046-43-4	19653.5	26518	9262.07	28880.4	27334.5	17019.4	3937.43	2715.79	3706.29	25755.5	1530.4	1.7566	0.0380931	0.810251	2.4509	1.29331	up
MW0009687	[4-({6-[Allyl(methyl)amino]hexyl}oxy)-2-fluorophenyl](4-bromophenyl)methanone	Benzene and substituted derivatives	Benzene and substituted derivatives	C23H27BrFNO2	3	0.6083	161582-11-2	7279.45	6541.82	6972.76	4533.05	4691.74	7622.01	8341.85	7697.61	7911.28	6337.9	7778.98	1.89961	0.0476329	0.810251	0.788419	-0.342965	down
MW0007335	Phenylacetaldehyde	Benzene and substituted derivatives	Benzene and substituted derivatives	C8H8O	3	0.602	122-78-1	731.75	801.22	903.25	10202.9	1154.71	2696.64	34008.7	29553.4	40823.5	13204.7	2261.32	1.90613	0.0475741	0.810251	0.13507	-2.88823	down
MW0052461	Docosyl acetate	FA	Others	C24H48O2	3	0.5837	822-26-4	2308.41	1751.4	1114.74	1484.45	2353.17	2968.55	2374.95	2543.59	2184.56	2104.32	3052.08	1.87333	0.0366763	0.810251	0.710177	-0.49375	down
FDATN00851	Tacrolimus	Others	Medicine	C44H69NO12	3	0.5649	104987-11-3	9667.25	6169.74	6262.92	4751.61	6554.93	5623.93	2707.13	2680.81	2021.51	3592.86	2817.82	2.17409	0.00894251	0.810251	2.0617	1.04383	up
MW0122176	(6aR,10aR)-1-methoxy-6,6,9-trimethyl-3-(2-methyloctan-2-yl)-6a,7,10,10a-tetrahydrobenzo[c]chromene	Benzene and substituted derivatives	Benzene and substituted derivatives	C26H40O2	3	0.8459	174627-50-0	1685.29	4459.82	5455.93	5219.36	4274.99	2333.08	1694.05	3656.45	786.9	986.26	3906.08	1.65337	0.0490947	0.810251	1.8944	0.921738	up
MW0012958	PAz-PC	GP	PC	C33H64NO10P	3	0.7316	117205-52-4	7709.73	6581.18	6812.56	12786.3	10821.2	7990.27	5964.39	4029.45	3577.7	5645.73	3905.11	1.96452	0.0344242	0.810251	1.72448	0.786162	up
MEDTP01664	Carnitine C14:0	FA	CAR	C21H41NO4	2	0.964	-	191922	387101	198804	301226	354590	119330	174564	191535	143283	195787	181172	2.11463	0.037311	0.810251	1.71067	0.77456	up
MEDP1364	(3beta,9xi,22S,23R)-3-Hydroxy-17,23-epoxyveratraman-11-one	Others	Others	C27H39NO3	2	0.8534	-	3562.83	3974.04	1345.14	3462.48	5177.86	8002.84	19994.5	3494.72	25553	5052.17	16798	1.96236	0.0453856	0.810251	0.266516	-1.90771	down
MW0012771	2-Arachidonoyl glycerol-d5	GL	MG	C23H38O4	3	0.7448	-	11009.8	14594.8	9809.38	16924.8	11469.3	6691.62	7072.31	3945.55	10071.5	4433.62	9456.47	2.03964	0.00802752	0.810251	1.83748	0.877728	up
MW0194192	(Z)-7-[(2R)-3,5-dihydroxy-2-[(E)-3-hydroxy-5-phenylpent-1-enyl]cyclopentyl]-N-ethylhept-5-enamide	Hormones and hormone related compounds	Hormones and hormone related compounds	C25H37NO4	3	0.7094	-	14241	13512	18100.3	17235.5	8273.93	20386.2	22835.7	23567.1	21730.6	21482.8	23177.2	2.17698	0.00831161	0.810251	0.643006	-0.637095	down
MW0052517	Elaidic carnitine	FA	CAR	C25H47NO4	3	0.6626	-	1.25201e+06	1.42181e+06	1.10176e+06	1.66579e+06	1.71465e+06	804788	639318	545780	1.03601e+06	712725	1.07355e+06	2.28126	0.00282485	0.810251	1.78448	0.835503	up
MW0012485	[1-[5-(1-hydroxytridecyl)oxolan-2-yl]-13-(2-methyl-5-oxo-2H-furan-4-yl)tridecyl] (Z)-octadec-9-enoate	FA	Others	C53H96O6	3	0.6456	-	21228.8	14069.5	17994.1	19149	22421.5	14286.2	9170.81	6508.03	7909.81	18594.8	5613.01	1.99683	0.00825814	0.810251	1.83361	0.874688	up
MW0053951	[(2S,3R)-3-[(1S,2R,4aR,4bR,7S,8aR,10aR)-7-hydroxy-4b,8,8,10a-tetramethyl-2'-oxospiro[2,3,4,4a,5,6,7,8a,9,10-decahydrophenanthrene-1,4'-oxolane]-2-yl]-1-[(2R)-4-methyl-5-oxooxolan-2-yl]butan-2-yl] acetate	Aldehyde,Ketones,Esters	Esters	C32H50O7	3	0.6363	-	21033.5	16778.9	15669.3	26377.6	21579.4	8870.66	8829.74	12201.6	15386.6	15724.8	7903.78	2.20915	0.00640349	0.810251	1.76627	0.820706	up
MW0144387	Adouetine Z	Amino acid and Its metabolites	Amino acid derivatives	C42H45N5O5	3	0.6057	-	3963.99	637.19	735.93	876.17	2700.97	2646.12	10416.2	14398.3	2688.27	14647.9	3557.56	1.96452	0.0445899	0.810251	0.221223	-2.17643	down
MW0145752	Asn-Gly-Glu-Val-Lys	Amino acid and Its metabolites	Small Peptide	C22H39N7O9	2	0.9081	-	71281.7	149383	15626.7	203626	112704	18525.1	3843.54	3510.27	1624.44	8782.51	897.03	2.3332	0.0313576	0.810251	17.8347	4.15662	up
MW0168172	2-[[(4R)-4-[(3R,5S,7R,9S,10S,12S,13R,14S,17R)-3,7,12-trihydroxy-10,13-dimethyl-2,3,4,5,6,7,8,9,11,12,14,15,16,17-tetradecahydro-1H-cyclopenta[a]phenanthren-17-yl]pentanoyl]amino]ethanesulfonic acid	Organic acid and Its derivatives	Organic acid and Its derivatives	C26H45NO7S	3	0.8936	-	44758.8	48041.2	7299.96	96429.8	150539	441511	290833	57160.4	279942	353104	134822	1.88569	0.0200635	0.810251	0.267426	-1.90279	down
MW0141336	magnesium;3-[(21S,22S)-26-ethyl-16-(1-hydroxyethyl)-12,17,21-trimethyl-4-oxo-11-propyl-23,25-diaza-7,24-diazanidahexacyclo[18.2.1.15,8.110,13.115,18.02,6]hexacosa-1,5,8(26),9,11,13(25),14,16,18,20(23)-decaen-22-yl]propanoic acid	Tryptamines,Cholines,Pigments	Pigments	C35H38MgN4O4	3	0.882	-	4660.34	4248.1	5479.28	6071.24	7885.3	784.44	1278.19	3879.47	3694.11	3830.09	4278.17	1.86493	0.0140536	0.810251	1.91683	0.938722	up
MW0144594	Ala-His-Leu-Asp	Amino acid and Its metabolites	Small Peptide	C19H30N6O7	3	0.8441	-	6938.33	31114.6	7191.12	26680.3	17060.7	2851.11	1678.24	4154.48	3000.05	10350	1720.32	2.20464	0.0464631	0.810251	4.4953	2.16842	up
MW0146043	Asp-Asn-Phe-Lys-Ala	Amino acid and Its metabolites	Small Peptide	C26H39N7O9	3	0.8072	-	27689.8	19903.8	14303.3	16285.5	16240.6	18704.9	5995.23	7076.14	2969.36	18850.7	5273.66	1.72178	0.0385097	0.810251	1.92471	0.944639	up
MW0151149	His-Val-Ile-Arg	Amino acid and Its metabolites	Small Peptide	C23H41N9O5	3	0.7545	-	144411	26774.6	4875.78	8996.56	47701.9	106513	193867	100603	124148	206868	95758.8	2.056	0.0229936	0.810251	0.337432	-1.56733	down
MW0155359	Phe-Thr-Ser-Lys	Amino acid and Its metabolites	Small Peptide	C22H35N5O7	3	0.6795	-	488.66	884.03	13299.4	3076.1	1349.07	10089.2	22366.1	2737.34	15895	21785.2	6616.33	1.83306	0.0476375	0.810251	0.288299	-1.79436	down
MW0153510	Met-Asn-Ser-Phe-Val	Amino acid and Its metabolites	Small Peptide	C26H40N6O8S	3	0.6639	-	7079.68	5326.41	1326.4	13601.9	18639.7	50078.1	51631.2	11623.5	32316	44635.4	14486.8	1.99047	0.0165433	0.810251	0.269418	-1.89208	down
MEDN0747	2,4-Di-tert-butylphenol	Benzene and substituted derivatives	Phenolics	C14H22O	1a	0.98	96-76-4	95377	110934	108650	138292	116933	92611	80206.1	96121.4	78475.4	72784	91602.3	2.26041	0.0105191	0.810251	1.33689	0.418886	up
MW0049167	FFA(10:0)	Organic acid and Its derivatives	Organic acid and Its derivatives	C10H20O2	1a	0.9736	334-48-5	74522.8	52270.7	70047.7	46427.7	97172.4	149029	103136	60612.4	135991	232053	112929	1.8559	0.0411903	0.810251	0.514683	-0.958244	down
MW0146999	Calcium pantothenate	CoEnzyme and vitamins	CoEnzyme and vitamins	C18H32CaN2O10	1a	0.9015	137-08-6	36438.2	65320.4	75689.3	159339	128316	46024	28606.3	20406.4	10759.6	50812.4	11959.3	2.10026	0.0406686	0.810251	3.31097	1.72725	up
MW0054697	Medicagenic acid	Terpenoids	Triterpene	C30H46O6	1a	0.8865	599-07-5	676.52	4920.4	698.42	680.8	1230.61	22709.8	9954.52	17248.7	28529.9	4014.99	4606.94	2.39445	0.0245303	0.810251	0.113112	-3.14417	down
MW0105412	H-Lys-Tyr-Lys-OH Acetate salt	Benzene and substituted derivatives	Benzene and substituted derivatives	C23H39N5O7	1b	0.8644	35193-18-1	625.16	1715.28	1929.66	2728.57	2316.39	881.76	883.71	745.98	783.79	690.72	764.91	2.10325	0.0387664	0.810251	2.35285	1.23441	up
MW0169676	Pinolenic acid	FA	Others	C18H30O2	1b	0.7194	16833-54-8	6339.83	2590.93	2015.93	3524.05	5543.78	27556.8	6643.65	5460.28	16242.8	18089.3	6105.31	2.04893	0.0487396	0.810251	0.29985	-1.73769	down
MEDN0350	(±)15-HETE	FA	Oxidized lipids	C20H32O3	1b	0.6989	54845-95-3	320244	248967	367279	350338	372625	170958	163616	310544	282709	225069	239141	2.01693	0.0143348	0.810251	1.43053	0.516546	up
MW0053743	Deoxycholic acid glycine conjugate	Bile acids	Bile acids	C26H43NO5	1b	0.6582	360-65-6	176294	138151	66695.5	195542	166898	361459	791857	275943	397720	249644	290548	2.24237	0.0299308	0.810251	0.376946	-1.40757	down
MW0141430	15-cyclohexyl pentanor Prostaglandin F2alpha	Hormones and hormone related compounds	Hormones and hormone related compounds	C21H34O5	2	0.9264	58611-97-5	3958.54	4606.2	1024.21	2370.5	5968.72	21235	15901	13355	5926.96	14411	39641.2	2.28447	0.0245408	0.810251	0.194748	-2.36032	down
MW0169291	Idebenone	Benzene and substituted derivatives	Benzene and substituted derivatives	C19H30O5	2	0.9252	58186-27-9	114099	145039	111848	83542.2	104270	51989.4	49480.1	64603.4	70809.4	45677.7	38561.5	2.44166	0.00197161	0.810251	2.08818	1.06224	up
MW0124447	Isatin	Heterocyclic compounds	Indole and Its derivatives	C8H5NO2	2	0.8526	91-56-5	3814.36	990.47	2072.96	4445.26	4743.68	8657.14	12257.1	7634.81	8884.98	8745.53	3418.02	2.00846	0.00600897	0.810251	0.38873	-1.36316	down
MW0052330	Dienogest	Aldehyde,Ketones,Esters	Ketones	C20H25NO2	2	0.8231	65928-58-7	67555.1	60971.4	64867.4	49794.9	72056.5	42054.6	23941.9	37259.2	36324.6	38882	22499	2.37081	2.9510158746614385e-4	0.442708	1.88242	0.912591	up
MW0106126	Ceanothine C	Amino acid and Its metabolites	Small Peptide	C26H38N4O4	3	0.8897	18658-42-9	15247.8	16261.3	16533.8	9238.25	14005.8	7298.67	9802.75	9755.17	9376.44	7113.82	6114.85	2.21984	0.00696599	0.810251	1.72951	0.790361	up
MW0055326	N-methyl arachidonoyl amine	FA	Others	C21H35NO	3	0.8816	156910-29-1	54519.3	30900.7	40298.2	71489.2	32416.2	12230.2	6553.91	27589.9	26561.7	42749.8	5147.27	1.84449	0.028999	0.810251	2.28041	1.18929	up
MW0015401	9,10,13-Trihydroxystearic acid	FA	Oxidized lipids	C18H36O5	3	0.8587	50439-74-2	19598.6	16795.4	22931.9	27028.6	12641.9	5535.45	1997.99	9171.94	13519.2	16958.4	1371.79	1.83629	0.00956285	0.810251	2.44663	1.2908	up
MW0144103	9,10,13-Trihydroxy-11-octadecenoic acid	FA	Oxidized lipids	C18H34O5	3	0.8328	29907-57-1	606596	574384	1.16224e+06	837916	886681	505276	229469	461632	561823	707467	337974	1.95596	0.0292012	0.810251	1.74108	0.799986	up
MW0012956	PC(16:0/20:4(5Z,8Z,11Z,14Z))	GP	PC	C44H80NO8P	3	0.8303	35418-58-7	4365.13	30857.3	1011.46	108964	81717.9	111870	64851.4	57406.9	124575	168254	149958	1.63535	0.0422728	0.810251	0.402265	-1.31378	down
MW0111080	2-[6-(2-Hydroxy-2-phenylethyl)-1-methyl-2-piperidyl]-1-phenylethanol	Benzene and substituted derivatives	Benzene and substituted derivatives	C22H29NO2	3	0.8299	552-72-7	21392.4	29169	21110.6	15101.9	20956.6	9662.8	8940.78	11642.4	13307.8	8724.68	7073.38	2.43116	0.00405781	0.810251	2.17814	1.1231	up
MW0120571	(R-(R*,R*))-3-(3-Cyclohexyl-3-hydroxypropyl)-2,5-dioxo-imidazolidine-4-heptanoic acid	Organic acid and Its derivatives	Organic acid and Its derivatives	C19H32N2O5	3	0.8287	78420-15-2 | 65705-83-1	13953.2	13038.3	14768	13270	18041	6877.81	9368.2	8202.54	7799.82	7793.98	5068.21	2.52681	3.028101697931303e-4	0.442708	1.94377	0.958861	up
MW0010583	3,4-Bis[(3-hydroxyphenyl)methyl]oxolan-2-one	Aldehyde,Ketones,Esters	Ketones	C18H18O4	3	0.7984	76543-15-2	87955.4	36572.6	13137	252692	322375	1.26337e+06	912752	210959	403217	1.46282e+06	263447	1.98972	0.038118	0.810251	0.189365	-2.40076	down
MW0142096	2,6-Dibromohydroquinone	Benzene and substituted derivatives	Phenolics	C6H4Br2O2	3	0.7983	3333-25-3	8799.07	12208.4	13240.3	11132.7	12463.8	11379.6	15485.9	14611.2	17045.4	15489	12610.9	1.65551	0.0339273	0.810251	0.801333	-0.319526	down
MW0148316	Descinolone acetonide	Aldehyde,Ketones,Esters	Ketones	C24H31FO5	3	0.7913	2135-14-0	5907.29	7298.82	5789.14	2656.58	5818.04	3095.53	4039.01	3912.7	2072.22	3310.33	2087.18	1.83081	0.030555	0.810251	1.7802	0.832036	up
MW0141372	13-Azaprostanoic acid	FA	FFA	C19H37NO2	3	0.7833	71629-07-7	6233.13	8602.91	6995.43	7346.4	6906.78	4616.76	4812.01	5542.31	4555.92	4728.55	8038.11	1.97174	0.02474	0.810251	1.34087	0.423169	up
MW0053997	Hydroxyvalerenic Acid	Organic acid and Its derivatives	Organic acid and Its derivatives	C15H22O3	3	0.775	1619-16-5	66699.3	64140.6	72497.4	64203.4	64921.9	71063.9	73003	73635.1	73207.3	70743.3	77561.9	2.15275	0.00873058	0.810251	0.908338	-0.138699	down
MW0012107	11-deoxy-PGE2	Hormones and hormone related compounds	Hormones and hormone related compounds	C20H32O4	3	0.7612	35536-53-9	3501.91	9944.03	2963.99	5637.47	8614.11	28549.7	81133.5	18957.6	70988.6	36878.1	30933.4	2.51937	0.0132389	0.810251	0.137577	-2.86169	down
MW0144061	8-Chloro-2-dibenzofuranol	Benzene and substituted derivatives	Benzene and substituted derivatives	C12H7ClO2	3	0.7576	74423-73-7	13720.8	9966.18	11357	8364.51	8777.97	13552.5	11475	17144.8	15030.8	9783.75	16942.5	1.71222	0.0483037	0.810251	0.746147	-0.422468	down
MW0049235	Desogestrel	Alcohol and amines	Alcohols	C22H30O	3	0.7573	54024-22-5	26822.2	23011.2	24900.8	15899	25913.4	8537	5438.99	9600.56	10477.5	11506.8	5128.17	2.4938	4.4732916107597455e-4	0.490496	2.7591	1.4642	up
MW0126047	Paxilline	Heterocyclic compounds	Heterocyclic compounds	C27H33NO4	3	0.7569	57186-25-1	67529.4	103145	124460	135700	147524	32286.5	57199	82285.7	88089.3	58206.5	74863.3	2.03884	0.0194164	0.810251	1.76629	0.820723	up
MW0016181	Betulonic acid	Organic acid and Its derivatives	Organic acid and Its derivatives	C30H46O3	3	0.7451	4481-62-3	35921.8	7095.33	18004.2	29053.1	5467.97	46951	36445.1	42983.8	32050.7	24596.7	32282.8	1.80455	0.0470658	0.810251	0.532492	-0.909168	down
MW0004284	4-(3-Hydroxybutyl)phenol	Benzene and substituted derivatives	Phenolics	C10H14O2	3	0.7451	69617-84-1	6902.09	14034.8	13985.3	8290.06	4190.54	1731.42	1606.17	4746.84	4680.79	4861.86	4047.73	2.05907	0.0375039	0.810251	2.6244	1.39199	up
MEDP1611	Glutamylglutamine	Amino acid and Its metabolites	Small Peptide	C10H17N3O6	3	0.7408	26848-14-6	21849	31452.4	14320.4	36333.6	34361.3	13837.9	15013.4	3494.84	9830.63	29106	8090.78	1.749	0.029108	0.810251	2.09113	1.06428	up
MW0151872	3H-isoindol-1-yl (3S,4S,5R)-3,4,5-trihydroxy-5-(hydroxymethyl)tetrahydrofuran-2-carboxylate	Heterocyclic compounds	Heterocyclic compounds	C14H15NO7	3	0.739	20307-14-6	9055.96	8279.23	3716.88	13902.5	9825.41	21260.4	46234.2	19833.8	32296.6	27265.7	7591.74	2.01456	0.023901	0.810251	0.347845	-1.52348	down
MW0142835	3beta-Fluoro-5alpha-androstan-17beta-ol	Alcohol and amines	Alcohols	C19H31FO	3	0.7259	438-19-7	26166.9	26605.3	23878.3	16713.8	21226.8	15920.4	9691.52	15488.5	7853.07	15616.4	5582.82	2.07385	0.00199588	0.810251	1.96014	0.970958	up
MW0006953	Ebastine	Benzene and substituted derivatives	Benzene and substituted derivatives	C32H39NO2	3	0.723	90729-43-4	206791	290903	207245	267618	183371	200102	107851	181503	202806	185091	130423	1.69614	0.040966	0.810251	1.37641	0.46091	up
MW0007242	Gingerol	Benzene and substituted derivatives	Phenolics	C17H26O4	3	0.7227	58253-27-3	388920	438892	409194	323424	404249	302294	230568	310798	204003	308112	172138	2.15986	0.00172828	0.810251	1.54303	0.625767	up
MW0126804	3',5'-Cyclic dtmp	Organic acid and Its derivatives	Organic acid and Its derivatives	C10H13N2O7P	3	0.691	6453-60-7	2547.22	1333.88	3512.13	7953.67	9434.6	34076.2	24195.4	28901.8	29976.3	12927.9	18050.1	2.35292	8.789081374239346e-4	0.770978	0.200758	-2.31647	down
MW0108930	Nummularine A	Heterocyclic compounds	Heterocyclic compounds	C36H49N5O6	3	0.686	53947-95-8	833.44	2228.58	1870.72	2424.51	4029.56	527.94	1701.14	379.5	519.06	367.28	1157.01	2.04372	0.0405922	0.810251	2.93731	1.5545	up
MW0114785	Macrophorin C	Aldehyde,Ketones,Esters	Esters	C22H32O5	3	0.6835	85764-11-0	54980.3	54951.9	93508.2	95242.2	93468.4	67842.4	33310.6	45185.1	10183	48409.2	16501.1	1.86326	0.0114326	0.810251	2.12518	1.08758	up
MW0103277	Arsenic acid	Others	Others	AsH3O4	3	0.6765	15584-04-0	7871.8	8197.27	8612.93	7528.97	7166.81	6887.83	7826.89	6115.01	6452.18	7247.06	6383.83	1.88655	0.017135	0.810251	1.15498	0.207864	up
MW0141940	2,2-Dibutyl-3-(4-methoxyphenyl)-4-methyl-2H-1-benzopyran-7-ol acetate	Benzene and substituted derivatives	Benzene and substituted derivatives	C27H34O4	3	0.6747	5188-50-1	5906.58	2639.33	8407.13	3693.26	5699.32	4707.39	2789.55	2170.5	817.41	1429.58	2083.37	1.85703	0.0397045	0.810251	2.25855	1.1754	up
MW0015757	Amitenone	Aldehyde,Ketones,Esters	Ketones	C53H72O8	3	0.6691	21682-47-3	169644	214734	172428	139203	135093	207307	267852	192550	288629	315656	270723	2.2155	0.00476469	0.810251	0.646472	-0.629341	down
MEDP1233	D-Urobilinogen	Tryptamines,Cholines,Pigments	Pigments	C33H42N4O6	3	0.666	17208-65-0	2095.64	1333	2568.25	11187.5	18721.1	40642.6	58925.3	40412.4	13708.6	23422.1	53151.2	2.17072	0.00503232	0.810251	0.18712	-2.41797	down
MW0116028	(E)-Piperolein A	Heterocyclic compounds	Heterocyclic compounds	C19H25NO3	3	0.6622	30505-92-1	6740.96	6920.49	5416.53	5208.95	9720.6	3439.63	4960.24	3928.35	5160.79	6329.01	1273.12	1.56013	0.039118	0.810251	1.62643	0.701711	up
MW0168908	Carminic acid	Benzene and substituted derivatives	Benzene and substituted derivatives	C22H20O13	3	0.5997	1260-17-9 | 1390-65-4	8870.41	7753.88	8332.66	6967.99	9404.3	5505.85	6747.98	7213.53	6955.26	8273.59	7119	1.76933	0.0476374	0.810251	1.18605	0.246169	up
MW0013396	PE(18:0/20:4(5Z,8Z,11Z,14Z))	GP	PE	C43H78NO8P	3	0.5917	61216-62-4	1837.36	2284.37	1173.52	669.88	792.08	20009.8	11972.6	8755.14	2443.47	18159	29703.3	2.43213	0.0163825	0.810251	0.0890636	-3.48902	down
MW0136801	7-(4-Hydroxy-3-methoxyphenyl)-5-methoxy-1-phenyl-3-heptanone	Aldehyde,Ketones,Esters	Ketones	C21H26O4	3	0.5843	83161-95-9	5767.46	6392.4	6905.76	8661.6	10048.6	4968.87	4942.38	6771.26	5313.69	5444.06	4825.05	2.0944	0.0478212	0.810251	1.40495	0.490514	up
MW0150768	Heteratisine	Heterocyclic compounds	Heterocyclic compounds	C22H33NO5	3	0.5685	3328-84-5	929.6	4572.89	4845.07	804.38	2910.83	6956.27	7171.69	13864.7	5747.72	9311.02	4564.27	1.99905	0.0122456	0.810251	0.354407	-1.49652	down
MW0152034	Kinamycin D	Heterocyclic compounds	Heterocyclic compounds	C22H18N2O9	3	0.5597	35303-14-1	187927	149857	127809	172439	219120	158582	74947.5	131277	103992	154518	90277.7	1.75621	0.0356326	0.810251	1.44141	0.527479	up
MW0140149	11-HEDE	FA	Oxidized lipids	C20H36O3	1a	0.9391	5598-37-8	13206.1	12115.2	17502.9	15316.1	17690.3	4197.83	7653.9	8610.98	10719.1	5964.51	11039.6	2.26928	0.00141861	0.810251	1.88845	0.917202	up
ZINC13949541	(9E,11E)-Octadecadienoic acid	FA	Oxidized lipids	C18H32O2	3	0.7894	1839-11-8	47272.9	78927.9	59178.2	54323.8	47991	22646.7	41028.5	51643.1	34850.4	40037.4	5007.24	1.4869	0.0200119	0.810251	1.76849	0.822516	up
MW0014075	3-Hydroxy-6,8-dimethoxy-7(11)-eremophilen-12,8-olide	Heterocyclic compounds	Heterocyclic compounds	C17H26O5	3	0.6111	162613-65-2	388524	350314	365625	284744	407677	240190	148166	205496	205264	213961	135056	2.43587	2.3778053791843561e-4	0.442708	1.87806	0.909243	up
MW0142781	3alpha,12alpha-Dihydroxy-5beta-chol-6-en-24-oic acid	Aldehyde,Ketones,Esters	Esters	C24H38O4	3	0.5525	62681-12-3	18149.7	21325	31460.9	28256.7	22338.8	12194.6	14615.5	16274.7	17535.8	21019	17635	2.13639	0.0289188	0.810251	1.46903	0.554863	up
MEDN1854	9,10-Dihydroxystearic acid	FA	FFA	C18H36O4	1a	0.9	-	302831	143482	232052	386577	183277	72596.5	39415.3	177331	156408	190069	40115.6	1.86057	0.0327696	0.810251	2.21599	1.14795	up
MEDP2274	BW-245C	Benzene and substituted derivatives	Benzene and substituted derivatives	C19H32N2O5	1b	0.756	-	1516.55	2559.8	2820.76	2487.63	3397.43	1068.65	1743.56	1671.29	2093.89	1619.67	1438.44	2.02876	0.0319123	0.810251	1.59188	0.670736	up
MEDL01893	9-Oxo-nonanoic acid	Organic acid and Its derivatives	Organic acid and Its derivatives	C9H16O3	2	0.9061	-	98301.8	116228	149662	78352.8	121104	50301.4	35261.9	83633.7	75376.6	78602.1	64273	2.12403	0.0113299	0.810251	1.74572	0.803823	up
MW0109981	Thyrotropin alfa	Amino acid and Its metabolites	Small Peptide	C16H22N6O4	3	0.8916	-	6039.98	3926.63	3672.75	9853.78	13937.5	1663.41	5666.99	465.42	1062.46	3382.65	621.87	1.97179	0.0497696	0.810251	3.49199	1.80405	up
MW0008782	Didox	Benzene and substituted derivatives	Benzene and substituted derivatives	C7H7NO4	3	0.8863	-	125938	122623	128904	124822	117787	131766	136157	131419	142213	132613	128925	2.20498	0.00516103	0.810251	0.926529	-0.110092	down
MW0142377	3-Sulfolactaldehyde	Organic acid and Its derivatives	Organic acid and Its derivatives	C3H6O5S	3	0.8772	-	25674.6	24379.1	21368.8	26003.5	36392.5	10897.1	19059.2	17770.6	21625.7	21106.9	24488.4	1.80225	0.0443184	0.810251	1.397	0.48233	up
MW0002432	CP 47,497-C8-homolog C-8-hydroxy metabolite	Benzene and substituted derivatives	Benzene and substituted derivatives	C22H36O3	3	0.8698	-	47767	42869.3	73567.1	51094.4	54074.4	24129.3	24438	29346.3	52233.8	19973	31767.8	2.16907	0.00930531	0.810251	1.77717	0.829584	up
MW0057016	1-Oleoyl-2-palmitoyl-sn-glycero-3-phosphocholine	GP	PC	C42H82NO8P	3	0.867	-	324632	284660	236490	190335	169454	361421	338021	284609	324435	341554	377328	2.11035	0.0241714	0.810251	0.713578	-0.486856	down
MW0125457	N-(Adamantan-1-yl)-1-(5-fluoropentyl)-1H-indole-3-carboxamide	Alcohol and amines	Amines	C24H31FN2O	3	0.8486	-	85945	107361	92553.1	60831.9	83828.2	34849.9	42830.5	53852.1	60124.5	34028.1	30198.6	2.34586	0.00183439	0.810251	2.01897	1.01362	up
MW0056906	1-Palmitoyl-2-docosahexaenoyl-sn-glycero-3-phosphocholine	GP	PC	C46H80NO8P	3	0.8183	-	110827	149227	141314	102019	123288	119114	181305	194544	325652	300126	155494	1.77768	0.0475198	0.810251	0.58924	-0.763072	down
MW0143482	5-(3-Hydroxy-4-phenylbut-1-en-1-yl)-1-[6-(2H-tetrazol-5-yl)hexyl]pyrrolidin-2-one	Benzene and substituted derivatives	Benzene and substituted derivatives	C21H29N5O2	3	0.8148	-	18217.2	21757.8	21202.3	12607.1	16280.1	6342.86	8628.66	10739.4	11829.5	7133.72	5974.21	2.37995	0.00204437	0.810251	2.13388	1.09348	up
MEDL01876	(8)-Shogaol	Benzene and substituted derivatives	Phenolics	C19H28O3	3	0.7843	-	18804	21816.7	24557.5	19000.8	16718.9	12206.4	11498.8	14689.3	14528.4	18529.8	13303.8	2.22946	0.00775781	0.810251	1.42853	0.514535	up
MW0167780	Dihydroartemisinin(DHA)	Alcohol and amines	Alcohols	C15H24O5	3	0.7663	-	2217.03	2103.79	1505.28	2979.3	2462.08	2839.1	4347.27	7531.61	9866.15	7350.8	2606.01	1.98283	0.0320745	0.810251	0.391448	-1.35311	down
MW0115086	1,1,1-Trifluoroheptadecan-2-one	Aldehyde,Ketones,Esters	Ketones	C17H31F3O	3	0.7591	-	44212.2	47015.2	45777.2	39943.4	49123.3	25563.1	28145.9	44249.8	27004.7	30326.9	33218.2	2.30257	0.00281584	0.810251	1.43911	0.525181	up
MW0012287	13,14-Dihydro-15-ketoprostaglandin J2	Hormones and hormone related compounds	Hormones and hormone related compounds	C20H30O4	3	0.7581	-	799.46	928.39	1563.66	3052.54	6289.98	9674.15	30528	4628.32	23993.3	13251	21965.5	2.26845	0.0126082	0.810251	0.145721	-2.77872	down
MW0011784	1-(11Z-docosenoyl)-glycero-3-phosphate	GP	PA	C25H49O7P	3	0.7555	-	15967.7	6667.21	15103.6	6393.86	23830.5	8802.91	6511.32	578.19	371.07	716.49	5065.58	1.83924	0.0346586	0.810251	3.6994	1.88729	up
MW0119497	3-Carboxy-1-hydroxypropylthiamine diphosphate	Organic acid and Its derivatives	Organic acid and Its derivatives	C16H25N4O10P2S+	3	0.7406	-	3909.08	4008.75	3761.09	4178.59	3706.02	3280.86	3503.25	3437.75	3153.52	3658.56	3827.86	2.08234	0.0091119	0.810251	1.12532	0.170337	up
MW0160945	26-Hydroxycholesterol 3-sulfate	Aldehyde,Ketones,Esters	Esters	C27H46O5S	3	0.7371	-	1100.96	5840.54	7853.97	4877.99	9318.79	718.46	2948.12	344.28	1623.12	1798.99	2036.76	1.90439	0.0375091	0.810251	3.67389	1.87731	up
MW0104867	[4-[2-[3-(3,4-Dimethoxyphenyl)propanoylamino]ethyl]-2-methoxyphenyl] hydrogen sulate	Organic acid and Its derivatives	Organic acid and Its derivatives	C20H25NO8S	3	0.7287	-	14724.4	17023.9	12551.7	21368	22999.5	15371.4	9907.52	9799.34	11020.2	13402.1	8037.61	1.99445	0.0262976	0.810251	1.57542	0.655738	up
MW0009387	Phenobarbital	Heterocyclic compounds	Heterocyclic compounds	C12H12N2O3	3	0.724	-	1784.91	2177.21	1444.05	4206.22	2621.02	6592.23	23210.4	14869.2	12656.4	5142.86	2704.42	2.11449	0.0418767	0.810251	0.22524	-2.15047	down
MW0151774	Iriomoteolide 1a	Heterocyclic compounds	Heterocyclic compounds	C29H46O7	3	0.6994	-	7955.24	858.06	3157.92	4793.56	8586.18	6688.24	14392.4	12998.7	7141.49	6846.97	10164.9	1.57009	0.0464922	0.810251	0.522407	-0.936753	down
MW0154257	Nafoxidine	Benzene and substituted derivatives	Benzene and substituted derivatives	C29H31NO2	3	0.6934	-	34076.2	42313.8	47557.8	45940.4	37074.1	25633.7	39045.8	27946.7	32555.8	33564	30763.6	2.05888	0.0160621	0.810251	1.31051	0.390131	up
MW0152746	Lolicine B	Heterocyclic compounds	Heterocyclic compounds	C38H51NO6	3	0.69	-	3012.94	2418.39	1593.85	4918.26	5222.98	1020.74	619.08	1040.56	1371.79	1439.5	1374.49	2.32903	0.0304975	0.810251	3.00018	1.58505	up
MW0057061	PC(18:2(9Z,12Z)/20:2(11Z,14Z))	GP	PC	C46H84NO8P	3	0.6582	-	49406.3	38010.9	28769.3	28689.8	38638.6	102598	75057.4	61987.5	58284.7	59567.6	67781.7	2.4837	0.00263293	0.810251	0.517822	-0.949472	down
MW0138849	Mahaleboside	Benzene and substituted derivatives	Benzene and substituted derivatives	C15H16O8	3	0.6555	-	8093.28	23601.9	8967.02	28463	28430.6	13648.2	1832.96	1383.62	8127.04	5335.13	1205.06	1.94466	0.0317665	0.810251	3.71264	1.89244	up
MW0057379	PC(20:4(8Z,11Z,14Z,17Z)/15:0)	GP	PC	C43H78NO8P	3	0.6554	-	9819.51	9734.48	6807.16	5428.33	5935.91	16864.5	13450	11222.4	19747.6	32690	26415.9	2.33107	0.0118055	0.810251	0.376031	-1.41108	down
MW0159869	Amylotetraose	Carbohydrates and Its metabolites	Sugars	C24H42O21	3	0.6469	-	11525.3	34562.6	14099.9	27165.6	31532.7	20113	10677.6	2798.26	8476.4	12213	1609.55	1.69364	0.0332549	0.810251	2.55267	1.35201	up
MW0134593	5-Hydroxypseudobaptigenin	Flavonoids	Flavonoid	C16H10O6	3	0.5936	-	22018.2	28451.8	27229.9	21409.3	14529.1	37939.5	36012	33246.4	55367.4	40090.3	28459.8	2.20946	0.0074209	0.810251	0.590034	-0.761129	down
MW0106194	Cyanidin 3-gentiobioside	Flavonoids	Anthocyanidins	C27H31O16+	3	0.5891	-	4992.02	4391.18	5375.26	5629.04	4585.31	3087.94	3166.19	4713.9	3699.56	3527.61	4586.11	2.10742	0.0100514	0.810251	1.31544	0.395542	up
MW0062270	prostaglandin G2 2-glyceryl ester	Hormones and hormone related compounds	Hormones and hormone related compounds	C23H38O8	3	0.5745	-	53517.9	61598.7	74616.5	42994.7	70078.9	31955.2	37781.5	29567.5	39399.9	30368.1	24586.5	2.41504	0.00507602	0.810251	1.87633	0.907915	up
MW0049041	1-Octadecanoyl-cyclophosphatidic acid	GP	PA	C21H41O6P	3	0.568	-	16953	25513.5	25257.1	29673.9	32956	8419.33	20024.1	12072.7	17230	16497.4	12090.2	2.18723	0.00806729	0.810251	1.81185	0.857467	up
FDATN00872	Milbemycin A3 oxime	Others	Medicine	C31H43NO7	3	0.5627	-	3338.15	1800.77	1144.91	980.48	3055.23	385.21	382.96	1746.03	340.08	918.57	240.75	2.03616	0.0421947	0.810251	3.08537	1.62544	up
MW0143375	4-Hydroxyprotoasukamycin	Aldehyde,Ketones,Esters	Ketones	C31H34N2O6	3	0.5607	-	5580.16	7532.39	2051.19	5352.87	7096.79	176.63	299.62	1121.92	469.82	2299.03	2798.1	2.19283	0.00728604	0.810251	4.62464	2.20934	up
MW0062273	2-glyceryl-Prostaglandin H2	Hormones and hormone related compounds	Hormones and hormone related compounds	C23H38O7	3	0.5369	-	38387.3	46040.8	40228.8	26396.4	36088.1	17798.6	25561.7	26243.2	27214.3	17650.9	16352.5	2.21263	0.00458405	0.810251	1.71662	0.779567	up
MW0142020	2,3-dinor,6-keto-PGF1	Hormones and hormone related compounds	Hormones and hormone related compounds	C18H30O6	2	0.9322	-	54657	61026.5	49710.3	38537.8	42896.4	25666.7	24874.4	43636.9	43974	37787.6	8294.91	1.52289	0.0256591	0.810251	1.6077	0.684998	up
MW0153025	Lys-Leu-Arg-Asp	Amino acid and Its metabolites	Small Peptide	C22H42N8O7	3	0.7926	-	9953.81	14673.2	16066.5	7549.62	13713	6630.71	8722.75	5792.05	9182.95	6437.13	7129.73	2.06752	0.0290997	0.810251	1.69374	0.760215	up
MW0141651	17-U-46619	Others	Others	C21H32O4	3	0.759	-	3158.01	1864.41	3695.05	4053.94	2793.17	2024.01	752.61	1251.28	920.4	1328.46	3888.19	1.84699	0.0446406	0.810251	1.83744	0.877698	up
MW0156789	Ser-Ile-Arg-Arg	Amino acid and Its metabolites	Small Peptide	C21H42N10O6	3	0.7163	-	17479.8	23893.1	14051.8	27822.7	19526.8	14478.4	7865.19	15203.3	16994.5	13416.3	6544.17	1.80802	0.0268334	0.810251	1.65538	0.727164	up
