# Supplementary material for: Multi-omics analysis identified macrophages as key contributors to sex-related differences in ulcerative colitis
Source: Front Immunol. 2025 Jun 24;16:1569271. doi: 10.3389/fimmu.2025.1569271 (PMC12238219; doi:10.3389/fimmu.2025.1569271)
Supplement: Supplementary file 5 [file Table5.xlsx]

## Sheet: Sheet1
Term	Definition/Explanation
CIBERSORT Analysis	A computational algorithm that deconvolutes gene expression data to estimate immune cell subtype proportions.
DEGs (Differentially Expressed Genes)	Genes with statistically significant expression differences between experimental groups (e.g., male vs. female UC).
GEO Database	NCBI-maintained public repository for genomics datasets (microarray, RNA-seq).
LASSO Regression	A variable selection method using regularization to improve model accuracy.
limma Package	R-based tool for differential expression analysis in omics data.
Multi-Omics Analysis	Integration of transcriptomic/metabolomic data for systemic insights.
OPLS-DA	Multivariate method for identifying group-specific metabolites.
ROC Curve	Graphical evaluation of biomarker diagnostic performance.
RPS4Y1	A Y chromosome-encoded ribosomal protein upregulated in male UC.
Seurat Package	Toolkit for single-cell RNA-seq data analysis.
Spearman’s Correlation	Non-parametric measure of monotonic relationships between variables.
UC (Ulcerative Colitis)	Chronic IBD with colonic mucosal inflammation and ulcers.
WGCNA	Method to build gene co-expression networks linked to phenotypes.
DSS	Dextran sulfate sodium used to induce colitis in mice.
HE Staining	Histological staining for visualizing tissue morphology.
M0/M1 Macrophages	Non-polarized vs. pro-inflammatory macrophage subtypes.
NK Cells	Innate immune cells targeting infected/cancerous cells.
Glutathione Metabolic Pathway	Antioxidant pathway involved in detoxification and redox balance.
Immune Cell Infiltration	Migration of immune cells into inflamed tissues.
Sex-Based Differences	Molecular/immune variations between males and females.
