# Supplementary material for: Multi-omics analysis identified macrophages as key contributors to sex-related differences in ulcerative colitis
Source: Front Immunol. 2025 Jun 24;16:1569271. doi: 10.3389/fimmu.2025.1569271 (PMC12238219; doi:10.3389/fimmu.2025.1569271)
Supplement: Supplementary file 6 [file Table6.xlsx]

## Sheet: DEGs
id	logFC	AveExpr	t	P.Value	adj.P.Val	B
RPS4Y1	9.11253102008457	4.70351692635659	641.691513425278	3.23218606090896e-32	7.39104727672572e-27	30.2642320019272
EIF1AY	5.44109542758986	4.37443418449612	64.4024778649859	1.77193099004227e-18	2.02593932894055e-13	27.1976506853941
DDX3Y	1.8918020243129	3.04882182945736	25.5694918127547	5.29112414864461e-13	4.03307524099852e-08	19.6026794115122
XIST	-5.57613	6.7971443627907	-20.8029	8.47124411818265e-12	4.84280333729959e-07	17.2306645957487
KDM5D	4.84474610676533	3.46335168837209	15.5145704742194	4.11065537772112e-10	1.87996901555348e-05	13.6397825244761
TXLNGY	2.36018951532769	3.06117255891473	11.2663099974519	2.48100127881403e-08	0.000945551885513185	9.61788890699341
ZFY	1.6272164307611	3.22844416589147	6.56899697649951	1.35768733390921e-05	0.344958526617902	3.20696242032652
PRKX	-1.37076	5.81279871007752	-5.82293	4.72546954262786e-05	1	1.92871355082517
ARSE	-1.56796	8.21750976744186	-5.61938	6.73038662337622e-05	1	1.56657701966527
ARSD	-1.06679	6.25144102790698	-5.24691	0.000130464741599186	1	0.889637580918274
LAMB3	-1.37366	8.1451678620155	-4.03181	0.00127593617990272	1	-1.42716
TRANK1	-1.04221	6.54756473333333	-3.88621	0.00169401508317544	1	-1.71243
STS	-1.24996	7.48611560775194	-3.74522	0.00223218882489438	1	-1.9893
GAA	-1.05036	4.07529271317829	-3.51428	0.00351537398698748	1	-2.44308
APOBR	-1.17875	7.34949463410853	-3.33769	0.0049810445717509	1	-2.7893
TMEM100	1.05254176427062	3.56954095813953	3.2331722236887	0.00612305375136584	1	-2.99346
BEX5	-1.95389	5.43777549612403	-3.20084	0.00652672223974787	1	-3.05645
SEMG1	1.50239304756871	2.81424938914729	2.95536103404076	0.0105896576318788	1	-3.53136
XDH	-1.19921	9.64846746046512	-2.94403	0.0108282740177686	1	-3.5531
REG4	1.10613002801269	11.0097874620155	2.79997719094001	0.0143639111969047	1	-3.82781
PKHD1L1	1.23755770560254	3.3662753627907	2.77137754920935	0.0151898980714112	1	-3.88193
CTGF	-1.21295	8.05719689302326	-2.75741	0.0156101341899692	1	-3.90832
CLC	2.12529635623679	5.58582542015504	2.73482216497815	0.0163134375181663	1	-3.95088
CGN	-1.01133	7.46414745891473	-2.73285	0.0163763266034489	1	-3.95459
CTD-2377D24.6	-1.7415	6.57116748217054	-2.73248	0.0163881413343153	1	-3.95529
FNDC1	1.41148303065539	3.60511759534884	2.6402204457324	0.0196098995249234	1	-4.12804
TFPI2	2.43120015856237	4.34347041860465	2.63667204621917	0.0197453629066653	1	-4.13465
FCGBP	-1.22698	12.1621936062015	-2.53719	0.0239336170510727	1	-4.31867
NTS	1.0867504397463	2.63020800310078	2.50306812538617	0.0255581263456181	1	-4.38121
PCSK1	-1.76289	7.97588835968992	-2.36745	0.0331215732987281	1	-4.62657
ANXA10	3.5466436807611	3.90004710697674	2.34505843178557	0.0345591798287951	1	-4.66653
CCR10	-1.38757	3.85482082015504	-2.33097	0.0354936635511406	1	-4.6916
CRYM	-1.351	6.74661186976744	-2.30609	0.0372033471922502	1	-4.73571
SERPINI1	1.22082487420719	5.43793362325581	2.2429261763905	0.0418996766876943	1	-4.84676
TM4SF4	2.28254786627907	2.59161671007752	2.24018825149447	0.0421153424570128	1	-4.85154
LOC100190986	-1.13161	4.34457310232558	-2.22276	0.043512868967357	1	-4.88192
NMUR2	1.27133473361522	2.36967714108527	2.18260396672261	0.0468997243233368	1	-4.95148
Sex-specific differential gene expression in ulcerative colitis (UC)；p<0.05 and |Log2 (fold change (FC))|>1.

## Sheet: WGCNA
ACSL5
ALDOA
ANXA10
APOBR
AQP5
ARHGEF18
ARSD
ATP10B
ATP9A
B3GNT6
BAIAP2L1
BBS10
BMP2
C1QTNF9B-AS1
CDC42EP4
CEACAM1
CETN2
CLCA1
CLCA4
COL21A1
COL28A1
CRNDE
CTD-2377D24.6
CTDSP2
DDX3Y
DNMBP
DUOX2
EIF1AY
ERAP1
FAXDC2
FNDC1
GAA
GOLM1
HDHD1
HS6ST1
IGF2BP3
IL22RA1
IQCJ-SCHIP1-AS1
KDM3A
KHDRBS3
LINC00467
LINC00675
LMO4
LOC100506098
MAP2
MSX1
MTRR
MTURN
MUC13
NMB
NRN1
OSTC
PAFAH1B2
PGM1
PLEKHA7
PSMD5-AS1
RAMP1
REG4
RIN2
RIPK3
RPS4Y1
SDC4
SDK1
SEMG1
SENCR
SMARCAD1
SMPD1
SNCA
SQRDL
ST14
SULT1C2
SYAP1
THEM4
TM7SF3
TMEM100
TMEM54
TOR1B
TRABD2A
TRANK1
TRMT61B
UBE2D4
UPF1
VDAC2
XIST
ZNF667-AS1
Genes within the MEhoneydew1 module identified via the WGCNA

## Sheet: interGenes
RPS4Y1
EIF1AY
DDX3Y
XIST
Genes present at the intersection of these two groups;(DEGs filtered by adj.p < 0.05)
