# Supplementary material for: Multi-omics analysis identified macrophages as key contributors to sex-related differences in ulcerative colitis
Source: Front Immunol. 2025 Jun 24;16:1569271. doi: 10.3389/fimmu.2025.1569271 (PMC12238219; doi:10.3389/fimmu.2025.1569271)
Supplement: Supplementary file 7 [file Table7.xlsx]

## Sheet: significant.markers
	p_val	avg_log2FC	pct.1	pct.2	p_val_adj	cluster	gene
IL7R	0	2.78024188241189	0.856	0.149	0	0	IL7R
KLRB1	0	1.95356971435183	0.622	0.11	0	0	KLRB1
RPS12	0	1.67520388836806	0.994	0.952	0	0	RPS12
RPS27	0	1.64573134971989	0.995	0.951	0	0	RPS27
CXCR4	0	1.62974963198613	0.878	0.379	0	0	CXCR4
RPS3	0	1.62719465873684	0.992	0.941	0	0	RPS3
RPS3A	0	1.57870797964505	0.992	0.936	0	0	RPS3A
RPL32	0	1.57652883660633	0.99	0.946	0	0	RPL32
RPL9	0	1.55663636862165	0.985	0.912	0	0	RPL9
RPS6	0	1.53848887000665	0.985	0.922	0	0	RPS6
LEPROTL1	0	1.52758657632506	0.744	0.362	0	0	LEPROTL1
RPL30	0	1.52514840242909	0.99	0.949	0	0	RPL30
RPS29	0	1.50553880701104	0.984	0.919	0	0	RPS29
RPS27A	0	1.49763335278968	0.992	0.95	0	0	RPS27A
RPL21	0	1.49507678821243	0.987	0.928	0	0	RPL21
CCR7	0	1.49501505114547	0.396	0.064	0	0	CCR7
TPT1	0	1.49377728350347	0.994	0.972	0	0	TPT1
RPS18	0	1.47789245239108	0.993	0.945	0	0	RPS18
RPL34	0	1.45881809472075	0.989	0.948	0	0	RPL34
RPS14	0	1.44899418500663	0.99	0.947	0	0	RPS14
CD2	0	1.44418081206338	0.797	0.19	0	0	CD2
EEF1A1	0	1.44398139082226	0.995	0.95	0	0	EEF1A1
TRAC	0	1.43512471723742	0.786	0.213	0	0	TRAC
TRBC1	0	1.43116078940901	0.568	0.138	0	0	TRBC1
RPL3	0	1.39146236029162	0.99	0.914	0	0	RPL3
RPS25	0	1.39123524529528	0.98	0.919	0	0	RPS25
GIMAP7	0	1.39045983259148	0.597	0.148	0	0	GIMAP7
RPL23A	0	1.3851208051694	0.987	0.909	0	0	RPL23A
CD3E	0	1.38448897191836	0.786	0.187	0	0	CD3E
RPL19	0	1.37575914854625	0.991	0.947	0	0	RPL19
RPL11	0	1.36146391842596	0.995	0.952	0	0	RPL11
RPL10A	0	1.36076033938734	0.976	0.896	0	0	RPL10A
RPL38	0	1.35999471206729	0.945	0.844	0	0	RPL38
RPS23	0	1.35423779052903	0.992	0.938	0	0	RPS23
RPS21	0	1.35023828628805	0.973	0.913	0	0	RPS21
RPS15A	0	1.34900456843055	0.989	0.94	0	0	RPS15A
RPL39	0	1.34843260175986	0.992	0.943	0	0	RPL39
RPL37	0	1.33838040662262	0.984	0.941	0	0	RPL37
RPSA	0	1.33428573283221	0.96	0.872	0	0	RPSA
RPS19	0	1.32722	0.989	0.941	0	0	RPS19
RPL13A	0	1.30545015215078	0.979	0.899	0	0	RPL13A
RPS16	0	1.30410111955094	0.987	0.925	0	0	RPS16
RPL14	0	1.29048604971445	0.979	0.929	0	0	RPL14
RPL27A	0	1.28843167223677	0.965	0.873	0	0	RPL27A
TRBC2	0	1.27952974545218	0.693	0.208	0	0	TRBC2
RPL35A	0	1.27872990093118	0.988	0.936	0	0	RPL35A
CD3D	0	1.26953767645519	0.905	0.213	0	0	CD3D
RPS4X	0	1.26699942944955	0.987	0.937	0	0	RPS4X
RPL36	0	1.26634	0.98	0.937	0	0	RPL36
EEF1B2	0	1.26235761443606	0.958	0.881	0	0	EEF1B2
RPL10	0	1.26151195162246	0.996	0.961	0	0	RPL10
RPL26	0	1.24648461449497	0.986	0.922	0	0	RPL26
RPL27	0	1.24334241589353	0.959	0.875	0	0	RPL27
RPLP1	0	1.24288290930503	0.996	0.965	0	0	RPLP1
RPL22	0	1.19315408046366	0.971	0.91	0	0	RPL22
RPL28	0	1.19135569332925	0.994	0.96	0	0	RPL28
RPS9	0	1.17112990270553	0.986	0.918	0	0	RPS9
RPS13	0	1.16393454075774	0.984	0.934	0	0	RPS13
RPL29	0	1.1584283841184	0.98	0.938	0	0	RPL29
UBA52	0	1.14438116880469	0.973	0.91	0	0	UBA52
IL32	0	1.1353519610905	0.873	0.265	0	0	IL32
RPS28	0	1.13491733307649	0.99	0.951	0	0	RPS28
RPS5	0	1.1160758268891	0.972	0.903	0	0	RPS5
RPL12	0	1.11388430609938	0.991	0.944	0	0	RPL12
RPL41	0	1.1100894594528	0.994	0.972	0	0	RPL41
CD3G	0	1.10973090773399	0.692	0.173	0	0	CD3G
RPL37A	0	1.10815668655105	0.981	0.917	0	0	RPL37A
RPL35	0	1.09708212342995	0.977	0.926	0	0	RPL35
RPS8	0	1.08937829747132	0.987	0.949	0	0	RPS8
RPL18A	0	1.08584223641116	0.989	0.941	0	0	RPL18A
RPL5	0	1.07836788899675	0.97	0.912	0	0	RPL5
NACA	0	1.05554663347737	0.972	0.919	0	0	NACA
RPL24	0	1.0154724408381	0.971	0.923	0	0	RPL24
RPL18	0	1.01257075976741	0.984	0.942	0	0	RPL18
RPS7	0	0.99155740442214	0.985	0.935	0	0	RPS7
MT-CYB	0	0.953952027372058	1	0.962	0	0	MT-CYB
RPLP2	7.24352941029473e-306	1.13532483285977	0.972	0.936	1.4769556467591e-301	0	RPLP2
FAU	1.12082994582051e-301	0.849040122796705	0.983	0.954	2.28537225952801e-297	0	FAU
MT-ATP6	3.91175943879563e-301	0.92047399693886	1	0.962	7.97607749570429e-297	0	MT-ATP6
TMSB4X	2.16439514765535e-299	1.10735623741758	0.996	0.891	4.41320170606925e-295	0	TMSB4X
ICOS	1.28985076480524e-295	1.28529811995654	0.424	0.091	2.63000570943788e-291	0	ICOS
RPL7A	1.84958753083977e-293	0.857265654199535	0.987	0.947	3.77130897538229e-289	0	RPL7A
TOMM7	1.84537534004004e-292	1.25794814437831	0.896	0.782	3.76272031834163e-288	0	TOMM7
ANXA1	1.5257235132396e-291	1.54470651320484	0.623	0.202	3.11095024349554e-287	0	ANXA1
RPL6	1.6349565524514e-289	0.966423351546488	0.979	0.934	3.33367641044841e-285	0	RPL6
FYB1	3.05313702508509e-287	1.10315776286555	0.639	0.203	6.2253463941485e-283	0	FYB1
MT-ND1	5.99941459415955e-281	0.918610764485375	0.996	0.943	1.22328063574913e-276	0	MT-ND1
RPL15	1.44074911505063e-279	0.913393325783797	0.985	0.925	2.93768744558823e-275	0	RPL15
PFDN5	4.08927835225365e-277	1.0135690529418	0.949	0.868	8.33803856024518e-273	0	PFDN5
RPS20	3.92388609495073e-276	1.22332385087371	0.901	0.784	8.00080374760454e-272	0	RPS20
PTPRC	2.47288821385696e-270	1.0579457776968	0.906	0.485	5.04221906805435e-266	0	PTPRC
RPL7	9.31197912956298e-269	1.03173448579462	0.943	0.877	1.89871254451789e-264	0	RPL7
CD52	1.01623247027378e-265	1.02921640016267	0.833	0.361	2.07209800688824e-261	0	CD52
TRAT1	1.29346840263009e-264	0.954183409608778	0.347	0.065	2.63738207296275e-260	0	TRAT1
TCF7	1.65752706274808e-259	1.06607966183104	0.388	0.09	3.37969768094332e-255	0	TCF7
RPS11	1.16217129052439e-255	0.911429374833056	0.961	0.902	2.36966726137924e-251	0	RPS11
RPL31	1.20038891824707e-252	1.13657841183842	0.88	0.747	2.44759300430578e-248	0	RPL31
CD69	1.33267496831405e-249	1.75722669649416	0.602	0.227	2.71732426039235e-245	0	CD69
GIMAP4	9.11650009421615e-249	1.14951181444703	0.443	0.117	1.85885436921067e-244	0	GIMAP4
MT-ND3	4.35528341056069e-247	0.787200485422415	1	0.961	8.88042287413324e-243	0	MT-ND3
MT-CO3	2.65926375043185e-246	0.870488352017721	0.998	0.967	5.42223878713053e-242	0	MT-CO3
RPS10	1.51591601241709e-238	1.18235345008787	0.893	0.834	3.09095274931844e-234	0	RPS10
CD48	1.95006233079228e-238	1.20192762602743	0.726	0.368	3.97617709248546e-234	0	CD48
BCL11B	2.16108822142679e-228	1.00422159524966	0.338	0.073	4.40645888348922e-224	0	BCL11B
TNFAIP3	4.90100042500374e-227	1.4793350945553	0.72	0.353	9.99313986658264e-223	0	TNFAIP3
RPL4	1.09322802856992e-222	1.02247756415673	0.89	0.801	2.22909195025407e-218	0	RPL4
RPS24	2.83493421030686e-219	0.782323943959691	0.992	0.948	5.78043085481569e-215	0	RPS24
SPOCK2	2.98508381155858e-219	0.938279647573291	0.429	0.116	6.08658589176795e-215	0	SPOCK2
PABPC1	6.54867957818432e-216	1.23886102501494	0.832	0.675	1.33527576599178e-211	0	PABPC1
RPL23	6.43266372740347e-212	0.950802137270254	0.915	0.821	1.31162013401757e-207	0	RPL23
CREM	2.54617246478161e-208	1.22492037874042	0.737	0.389	5.1916456556897e-204	0	CREM
BTG1	5.81537445476855e-207	1.04682125486931	0.852	0.581	1.18575485132731e-202	0	BTG1
RPLP0	4.03535929657831e-203	0.84955814597279	0.941	0.89	8.22809760572317e-199	0	RPLP0
RACK1	1.62445279782054e-201	0.845629809562245	0.948	0.893	3.31225925475608e-197	0	RACK1
EVL	4.91325976215636e-201	0.978297541479527	0.576	0.222	1.00181366550368e-196	0	EVL
LCK	8.66667385637272e-200	0.866600171669754	0.497	0.159	1.7671347993144e-195	0	LCK
BTF3	1.67478411805694e-198	0.916590098064423	0.905	0.827	3.41488481671811e-194	0	BTF3
S100A4	1.68884656026469e-197	0.908472007941533	0.82	0.45	3.4435581363797e-193	0	S100A4
RORA	6.27496827539209e-196	1.26907927781295	0.501	0.19	1.27946603135245e-191	0	RORA
NPM1	5.79127547886925e-192	0.916445861583752	0.885	0.783	1.18084107014144e-187	0	NPM1
ARHGDIB	1.38314239050884e-191	0.951652634019655	0.818	0.52	2.82022733424752e-187	0	ARHGDIB
ARL4C	1.70486638512962e-191	1.0476835398392	0.501	0.182	3.47622255927931e-187	0	ARL4C
EEF1D	2.14339397634908e-191	0.853211480617755	0.907	0.893	4.37038031777578e-187	0	EEF1D
CLEC2D	5.17243229297195e-178	1.02015964261114	0.533	0.214	1.05465894453698e-173	0	CLEC2D
RPS26	1.64627974632864e-177	0.768660591906434	0.931	0.908	3.3567644027641e-173	0	RPS26
GPR171	1.59599586309517e-175	0.852236799711069	0.269	0.058	3.25423556485105e-171	0	GPR171
GPR183	5.71383793733839e-174	1.16890137224721	0.644	0.353	1.1650515554233e-169	0	GPR183
MYL12A	8.91851459089726e-172	0.916744771952129	0.854	0.691	1.81848512508395e-167	0	MYL12A
ZFAS1	3.73920100959479e-170	1.04819206212635	0.721	0.448	7.62423085856377e-166	0	ZFAS1
HINT1	2.11617940929484e-169	0.871320027608955	0.855	0.798	4.31488981555218e-165	0	HINT1
FYN	5.95598696134245e-168	0.87483669826561	0.483	0.175	1.21442574141773e-163	0	FYN
FXYD5	7.45479690008074e-168	1.10278650731789	0.665	0.413	1.52003308792646e-163	0	FXYD5
CD96	1.01799036042226e-165	0.838549631233407	0.351	0.1	2.07568234490099e-161	0	CD96
SYTL3	5.36326313627576e-164	1.00630184194402	0.475	0.181	1.09356935348663e-159	0	SYTL3
CD28	1.82150754608303e-162	0.77272596276172	0.312	0.082	3.7140538864633e-158	0	CD28
STK4	1.50650462445469e-157	1.04154262630978	0.749	0.58	3.07176292926312e-153	0	STK4
LTB	4.33794953764485e-157	1.2871940458361	0.32	0.091	8.84507910725785e-153	0	LTB
PIK3R1	4.19742675052688e-154	1.01583077033321	0.414	0.148	8.55855314432432e-150	0	PIK3R1
HNRNPA1	1.98520766955751e-142	0.90881833784714	0.796	0.665	4.04783843822777e-138	0	HNRNPA1
CCR6	5.02701753219075e-141	0.94856529141114	0.286	0.081	1.02500887481369e-136	0	CCR6
COMMD6	8.71792732639713e-141	0.907804198046629	0.773	0.638	1.77758538185237e-136	0	COMMD6
DDX5	2.16661548907205e-139	0.784791674174972	0.881	0.798	4.41772898221792e-135	0	DDX5
RARRES3	9.46347856775274e-137	0.844382249500416	0.633	0.363	1.92960327996478e-132	0	RARRES3
UQCRB	1.77433642951321e-134	0.783653596722049	0.837	0.797	3.61787197977743e-130	0	UQCRB
PDCD4	1.51623186857131e-128	1.09761791828712	0.593	0.383	3.0915967800169e-124	0	PDCD4
FOXP1	4.74979669889859e-125	0.913687431482208	0.45	0.199	9.68483546905422e-121	0	FOXP1
ACAP1	3.339153646113e-124	1.04083560681527	0.586	0.363	6.8085342844244e-120	0	ACAP1
LDHB	3.58929354698168e-119	1.07974372296233	0.675	0.561	7.31856954229564e-115	0	LDHB
PASK	1.27502312112814e-118	0.921738677059938	0.255	0.076	2.59977214398027e-114	0	PASK
CYTIP	2.59402097611363e-118	0.848520360282907	0.773	0.662	5.28920877029568e-114	0	CYTIP
PPP2R5C	1.52150354264367e-115	1.07589175906459	0.629	0.466	3.10234572345044e-111	0	PPP2R5C
EML4	3.47950837027064e-114	0.896520537815531	0.461	0.224	7.09471756698184e-110	0	EML4
HSP90AA1	1.64799680480661e-113	0.831078234571696	0.899	0.801	3.36026548500068e-109	0	HSP90AA1
GMFG	2.8262035782701e-111	0.772243601611286	0.767	0.669	5.76262909609274e-107	0	GMFG
SARAF	6.77536973498923e-110	1.07732355479362	0.654	0.548	1.3814978889643e-105	0	SARAF
ITM2A	1.54254927267479e-104	1.09034006941477	0.528	0.326	3.14525796698391e-100	0	ITM2A
OXNAD1	1.58741636700851e-100	0.757658273686107	0.269	0.094	3.23674197233035e-96	0	OXNAD1
PIK3IP1	3.44979899814451e-98	0.770273226202674	0.262	0.091	7.03414015721667e-94	0	PIK3IP1
ANKRD12	2.23457059646045e-97	0.993646138798326	0.684	0.619	4.55628944618286e-93	0	ANKRD12
RPL36A	6.84425292139749e-97	0.948659457733085	0.668	0.589	1.39554317067295e-92	0	RPL36A
ZFP36L2	9.68694247928461e-96	0.98277858294314	0.636	0.495	1.97516757152613e-91	0	ZFP36L2
SRSF7	8.23564104256246e-94	0.759782179040034	0.736	0.616	1.67924720857848e-89	0	SRSF7
EIF3E	3.47483042771748e-88	0.895018346117885	0.657	0.58	7.08517924211594e-84	0	EIF3E
PPP1CB	2.4034002529272e-84	0.909252389433952	0.547	0.378	4.90053311571856e-80	0	PPP1CB
SOD1	1.434334311103e-79	0.771478580642638	0.665	0.58	2.92460766033901e-75	0	SOD1
DDX24	1.79248151174225e-79	0.79796028960218	0.657	0.572	3.65486980244246e-75	0	DDX24
SYNE2	2.23743374584774e-78	0.858192614923112	0.454	0.275	4.56212740778354e-74	0	SYNE2
CNOT6L	3.40408071242802e-76	0.802467125403572	0.412	0.228	6.94092057264074e-72	0	CNOT6L
N4BP2L2	3.03711826571556e-75	0.793551809801465	0.641	0.558	6.19268414379402e-71	0	N4BP2L2
ODF2L	1.56553071678814e-74	0.887616710112859	0.373	0.204	3.19211713153101e-70	0	ODF2L
CLEC2B	2.65009536136275e-73	0.757184669007813	0.565	0.405	5.40354444181864e-69	0	CLEC2B
SEPT6	1.12279549014332e-69	0.827357951481782	0.564	0.427	2.28938000440224e-65	0	SEPT6
MBNL1	3.79307020038913e-69	0.794953469017326	0.53	0.372	7.73407013859345e-65	0	MBNL1
TRAF3IP3	5.79400742249457e-66	0.803500033299469	0.356	0.197	1.18139811344664e-61	0	TRAF3IP3
CDC42SE2	1.00709525907785e-65	0.777963317314988	0.478	0.323	2.05346723325973e-61	0	CDC42SE2
RPS15	1.36199053780282e-64	0.847132834617072	0.81	0.874	2.77709870657995e-60	0	RPS15
MT-ND6	4.74156449215698e-63	0.965444777593539	0.523	0.431	9.66804999950807e-59	0	MT-ND6
ARHGAP15	2.48450900674386e-60	0.753201852982557	0.31	0.164	5.06591386475074e-56	0	ARHGAP15
P2RY10	2.25834049688893e-59	0.766629219023106	0.32	0.172	4.60475627315652e-55	0	P2RY10
DNAJB1	1.90292508673671e-55	0.905811156145411	0.464	0.319	3.88006425185615e-51	0	DNAJB1
AC058791.1	4.90791408098826e-51	0.946065258053485	0.501	0.396	1.00072368111351e-46	0	AC058791.1
SNHG8	8.94484634335402e-45	0.804759575246964	0.549	0.519	1.82385416940988e-40	0	SNHG8
OCIAD2	2.04004781346358e-39	0.764232626365064	0.419	0.329	4.15965749165225e-35	0	OCIAD2
GSTK1	1.98137774801366e-36	0.757440646858451	0.49	0.447	4.04002922819985e-32	0	GSTK1
RPL13	7.32728614523013e-08	1.1207476367345	0.747	0.779	0.00149403364501242	0	RPL13
IGHG1	0	3.54859796696576	0.989	0.317	0	1	IGHG1
IGHG2	0	3.39971147808931	0.817	0.114	0	1	IGHG2
IGHG3	0	3.00408484543892	0.999	0.318	0	1	IGHG3
IGHG4	0	3.00280556773702	0.985	0.212	0	1	IGHG4
IGHGP	0	2.96083495348555	0.729	0.069	0	1	IGHGP
IGKC	0	2.14649896166771	0.999	0.956	0	1	IGKC
PRDX4	0	1.02944598363782	0.972	0.432	0	1	PRDX4
IGLV3-1	0	0.94918959924302	0.785	0.169	0	1	IGLV3-1
XBP1	9.37522309788093e-304	1.26196769311942	0.962	0.476	1.91160798965792e-299	1	XBP1
IGKV3-20	3.07762211631487e-295	1.33631819601976	0.427	0.087	6.27527149516603e-291	1	IGKV3-20
MZB1	1.1814662089553e-282	0.929168379661599	0.998	0.452	2.40900960005986e-278	1	MZB1
SSR4	2.46396330726281e-259	0.886965951580804	1	0.787	5.02402118350886e-255	1	SSR4
IGHA2	0	2.08015165335695	0.89	0.285	0	2	IGHA2
IGKC1	0	2.07126364791415	1	0.956	0	2	IGKC
IGHA1	0	1.76755841261216	0.995	0.73	0	2	IGHA1
JCHAIN	0	1.70291947424774	0.998	0.521	0	2	JCHAIN
DERL3	0	1.03179318122649	0.993	0.401	0	2	DERL3
TNFRSF17	0	0.841875274265809	0.944	0.339	0	2	TNFRSF17
SSR41	1.68383380209219e-248	0.895428932710521	0.999	0.788	3.43333712246598e-244	2	SSR4
IGKV3-201	5.50978713146829e-108	1.01157422079926	0.309	0.098	1.12344559610638e-103	2	IGKV3-20
IGKV4-1	9.10244728291613e-75	0.915794306042031	0.28	0.103	1.8559890009866e-70	2	IGKV4-1
IGHA11	0	1.94692346754176	0.994	0.732	0	3	IGHA1
IGHA21	0	1.69712275705451	0.901	0.289	0	3	IGHA2
JCHAIN1	0	1.41861182505099	0.997	0.524	0	3	JCHAIN
TNFRSF171	0	0.855531619543001	0.969	0.342	0	3	TNFRSF17
IGKC2	2.48346236140508e-269	1.81837519818438	1	0.956	5.06377975490495e-265	3	IGKC
DERL31	4.27009797291297e-263	0.826400018672919	0.994	0.405	8.70672976676955e-259	3	DERL3
MZB11	3.45354540574076e-230	0.974194686907059	0.997	0.459	7.0417790823054e-226	3	MZB1
SEC11C	2.91847711369016e-210	0.836749639549095	0.998	0.577	5.95077483481424e-206	3	SEC11C
XBP11	3.7998172053596e-201	0.822151444634324	0.962	0.482	7.74782728172823e-197	3	XBP1
IGHM	5.19909057217182e-09	2.64171506644451	0.296	0.206	0.000106009456766583	3	IGHM
GZMK	0	4.03708683071622	0.842	0.028	0	4	GZMK
CCL5	0	3.83598880935745	0.957	0.095	0	4	CCL5
NKG7	0	3.56949726529617	0.884	0.076	0	4	NKG7
CST7	0	2.95130076223062	0.898	0.123	0	4	CST7
GZMH	0	2.7865794342016	0.515	0.017	0	4	GZMH
GZMA	0	2.78316283213782	0.841	0.068	0	4	GZMA
CCL4	0	2.66406563437217	0.619	0.07	0	4	CCL4
DUSP2	0	2.53007479353835	0.705	0.19	0	4	DUSP2
GZMB	0	2.29116592050048	0.472	0.058	0	4	GZMB
PIK3R11	0	2.12879352661472	0.633	0.14	0	4	PIK3R1
CD8A	0	2.10102529360146	0.488	0.022	0	4	CD8A
CXCR41	0	2.07367318537444	0.886	0.392	0	4	CXCR4
HCST	0	1.90868426305072	0.793	0.292	0	4	HCST
CD8B	0	1.8240996497903	0.4	0.015	0	4	CD8B
IL321	0	1.79553280989464	0.923	0.279	0	4	IL32
CD3D1	0	1.71392819338298	0.937	0.23	0	4	CD3D
GZMM	0	1.71349336367773	0.456	0.061	0	4	GZMM
GIMAP71	0	1.69965606070222	0.646	0.157	0	4	GIMAP7
PTPRC1	0	1.66185226028932	0.95	0.494	0	4	PTPRC
PRF1	0	1.65637294603686	0.393	0.038	0	4	PRF1
CD3G1	0	1.64106366146207	0.747	0.184	0	4	CD3G
CTSW	0	1.55139413080508	0.399	0.048	0	4	CTSW
CD3E1	0	1.49280973183508	0.772	0.205	0	4	CD3E
KLRG1	0	1.49076717987544	0.328	0.026	0	4	KLRG1
SH2D1A	0	1.46907753165329	0.43	0.063	0	4	SH2D1A
TRGC2	0	1.43318400344335	0.295	0.027	0	4	TRGC2
RPS15A1	4.7044889082702e-293	1.21483565791697	0.995	0.941	9.59245288396293e-289	4	RPS15A
FYN1	6.19158623803739e-293	1.54760474651415	0.616	0.175	1.26246443393582e-288	4	FYN
CD21	8.1315754858124e-293	1.33900034458686	0.735	0.212	1.65802824155715e-288	4	CD2
B2M	9.50740150769452e-287	0.981441777772398	0.999	0.988	1.93855916741891e-282	4	B2M
TRBC21	2.9507756209725e-278	1.42547270066167	0.708	0.221	6.01663149116293e-274	4	TRBC2
RARRES31	3.03767138887429e-272	1.84840898404897	0.766	0.362	6.19381196191468e-268	4	RARRES3
RPS271	2.48705567554914e-267	1.26014009240946	0.997	0.952	5.0711065224447e-263	4	RPS27
CLEC2B1	6.06826018938532e-262	1.86158444277138	0.775	0.394	1.23731825261567e-257	4	CLEC2B
TRAT11	1.60798398301013e-261	1.29840503317868	0.387	0.071	3.27867934135766e-257	4	TRAT1
RUNX3	1.84374619196001e-260	1.58344106551149	0.628	0.208	3.75939848540646e-256	4	RUNX3
TMSB4X1	8.75808761816054e-257	1.32088338098649	0.987	0.895	1.78577406534293e-252	4	TMSB4X
TRAC1	4.67630948410237e-256	1.2474053137969	0.721	0.234	9.53499503808474e-252	4	TRAC
LYAR	2.11678761303679e-255	1.56378746018713	0.459	0.112	4.31612994298201e-251	4	LYAR
HLA-A	6.33730388791865e-255	1.50659805017667	0.946	0.833	1.29217626274661e-250	4	HLA-A
RPS291	7.45832079264744e-241	1.18942455042849	0.98	0.921	1.52075160962081e-236	4	RPS29
LCK1	6.87358750646558e-231	1.28043605089526	0.564	0.164	1.40152449256833e-226	4	LCK
RPS31	4.25506259043725e-228	1.04393387988292	0.991	0.942	8.67607262190155e-224	4	RPS3
RNF19A	3.54443494541065e-220	1.65244	0.666	0.288	7.22710285369233e-216	4	RNF19A
GPR1711	3.65221814343352e-219	1.18933858386386	0.33	0.06	7.44687279446096e-215	4	GPR171
RPL281	6.09106376348349e-216	0.950311872126768	0.995	0.961	1.24196790137428e-211	4	RPL28
HLA-B	2.50607732413334e-214	1.08012405658203	0.972	0.937	5.10989166390788e-210	4	HLA-B
TIGIT	8.55782587764772e-213	1.19214640771487	0.415	0.093	1.74494069645237e-208	4	TIGIT
TRBC11	1.16862981433159e-212	1.44369900080238	0.538	0.152	2.38283619142212e-208	4	TRBC1
RPL411	4.78056651381882e-211	0.838970187418958	0.996	0.973	9.74757512167657e-207	4	RPL41
RPS251	8.25805040038064e-205	0.995242773360642	0.971	0.921	1.68381647663761e-200	4	RPS25
LEPROTL11	1.12925008935361e-202	1.60617871605806	0.712	0.375	2.302540932192e-198	4	LEPROTL1
RPS121	1.82109025934385e-196	0.920205423170756	0.993	0.953	3.7132030388021e-192	4	RPS12
CD7	6.22141608505831e-196	1.16972552648867	0.517	0.149	1.26854673974339e-191	4	CD7
RPS141	8.81562085477e-196	0.85798396279043	0.992	0.948	1.7975050922876e-191	4	RPS14
SH3BGRL3	5.43022599525132e-195	1.23129029505885	0.919	0.709	1.10722308043174e-190	4	SH3BGRL3
GIMAP41	4.76232156672321e-194	1.33491726026889	0.451	0.125	9.71037367454862e-190	4	GIMAP4
LAG3	2.29079513779027e-191	0.956977450130071	0.281	0.048	4.67093128595437e-187	4	LAG3
CD521	1.02370675444828e-190	1.14788231695692	0.813	0.375	2.08733807232005e-186	4	CD52
CD691	3.98104126421021e-190	1.40077118914438	0.619	0.236	8.11734313772463e-186	4	CD69
BTG11	8.43326350356594e-189	1.38144281202395	0.868	0.588	1.71954242837709e-184	4	BTG1
RPS241	1.49209763382313e-187	0.863492341180222	0.989	0.949	3.04238707536536e-183	4	RPS24
CEMIP2	4.71915144116266e-186	1.43240574950912	0.436	0.126	9.62234978853067e-182	4	CEMIP2
RPL301	1.05262153640269e-185	0.876339598536402	0.992	0.95	2.14629531272508e-181	4	RPL30
PYHIN1	1.73638161158478e-185	1.15992780192414	0.328	0.07	3.54048210602137e-181	4	PYHIN1
RPL391	4.06458703998095e-185	0.864539619601514	0.991	0.944	8.28769297452115e-181	4	RPL39
SYTL31	4.12634337156811e-185	1.33897857368743	0.534	0.185	8.41361413462738e-181	4	SYTL3
RPL101	1.19943964239285e-184	0.772322749177322	0.996	0.962	2.44565743083903e-180	4	RPL10
RPS71	2.28441975789112e-183	0.862112793062497	0.985	0.936	4.65793188633999e-179	4	RPS7
ANXA11	6.27266388320105e-183	1.22752064847553	0.607	0.215	1.27899616578469e-178	4	ANXA1
RPL23A1	9.22646555177129e-183	1.00147911789005	0.945	0.914	1.88127632600617e-178	4	RPL23A
RPS27A1	6.48286339185948e-182	0.841003624994439	0.991	0.951	1.32185584560015e-177	4	RPS27A
EVL1	1.80146772039475e-179	1.27366731248414	0.593	0.231	3.6731926818849e-175	4	EVL
RPLP21	2.87230927297633e-178	0.900579385792503	0.981	0.937	5.85663860759873e-174	4	RPLP2
PPP2R5C1	6.05280264964391e-176	1.54695659524367	0.72	0.464	1.23416646026239e-171	4	PPP2R5C
SRSF71	5.31559437390114e-172	1.49681263538447	0.8	0.615	1.08384969283844e-167	4	SRSF7
FYB11	2.08066784445837e-171	0.978343885806848	0.606	0.217	4.24248173485061e-167	4	FYB1
RPS211	2.05571521216195e-169	0.895708780156768	0.961	0.915	4.19160331759822e-165	4	RPS21
FAU1	5.33153418139385e-168	0.756475290895923	0.987	0.955	1.08709981958621e-163	4	FAU
CREM1	3.95565727377789e-167	1.45896269289614	0.733	0.399	8.06558518123311e-163	4	CREM
RPS191	9.1783762534919e-162	0.874654939013962	0.977	0.943	1.871470918087e-157	4	RPS19
RPL141	3.31501523932004e-157	0.798197635748666	0.976	0.93	6.75931607297357e-153	4	RPL14
RPL13A1	2.21312843800716e-156	0.956425653427487	0.935	0.904	4.5125688850966e-152	4	RPL13A
CD961	1.24323849776015e-152	1.03490889393971	0.378	0.105	2.53496329693296e-148	4	CD96
HLA-E	8.56678185811833e-151	1.02723387018091	0.883	0.828	1.74676682087033e-146	4	HLA-E
APOBEC3G	2.16695054643641e-147	1.76856742356755	0.53	0.262	4.41841216418385e-143	4	APOBEC3G
ARL4C1	2.6785873424546e-147	1.21370001449471	0.502	0.19	5.46163959126494e-143	4	ARL4C
SH2D2A	8.75880160075382e-146	1.00334897897623	0.323	0.081	1.7859196463937e-141	4	SH2D2A
CLEC2D1	4.69118430647886e-145	1.20217117577595	0.541	0.223	9.5653248009104e-141	4	CLEC2D
SLA	2.39128497921216e-143	1.26179249338024	0.47	0.172	4.87583007261359e-139	4	SLA
LCP1	9.33613072280995e-141	0.954343855470393	0.658	0.316	1.90363705438095e-136	4	LCP1
TNFAIP31	1.36078032697111e-139	0.949382157884496	0.705	0.364	2.77463108669408e-135	4	TNFAIP3
RPL261	3.24407451084734e-138	0.793084661749996	0.957	0.926	6.61466792761773e-134	4	RPL26
HLA-C	6.77038646187776e-138	0.886736903946032	0.942	0.898	1.38048179957688e-133	4	HLA-C
RPS151	4.40330836191296e-134	0.966312952381835	0.901	0.865	8.97834574994052e-130	4	RPS15
RPS261	9.51450640085764e-132	0.909881497506595	0.928	0.909	1.94000785513487e-127	4	RPS26
TMA7	6.39525890330631e-130	0.963728330572802	0.867	0.844	1.30399329038416e-125	4	TMA7
ARHGDIB1	1.02246777609655e-129	1.04382734910659	0.785	0.531	2.08481179546086e-125	4	ARHGDIB
EEF1D1	2.797144617752e-129	0.812866694889952	0.904	0.894	5.70337787559633e-125	4	EEF1D
CFL1	4.69944074091121e-129	0.89628311025017	0.892	0.769	9.58215967071795e-125	4	CFL1
CORO1A	1.86706757803823e-126	1.05328115456665	0.685	0.382	3.80695079161995e-122	4	CORO1A
MYL12B	6.64259562535277e-125	1.03100900593987	0.815	0.655	1.35442524800943e-120	4	MYL12B
ZNF331	5.77650666244189e-124	1.29388331484164	0.575	0.278	1.1778297084719e-119	4	ZNF331
RPL381	5.3190420589935e-119	0.854597549988684	0.88	0.851	1.08455267582877e-114	4	RPL38
PTPN22	1.84542095677398e-118	1.08993102242237	0.405	0.15	3.76281333086215e-114	4	PTPN22
CD481	7.91926480396408e-118	1.07877941845042	0.664	0.383	1.61473809352828e-113	4	CD48
LAT	8.28428864990764e-118	0.968214814817737	0.347	0.11	1.68916645571617e-113	4	LAT
BCL11B1	1.08233031164678e-117	0.898670412639343	0.301	0.083	2.20687150544779e-113	4	BCL11B
STK41	5.97899954440959e-117	1.24198457840704	0.726	0.587	1.21911800710511e-112	4	STK4
CD247	1.76152107117743e-116	0.793587343704736	0.38	0.122	3.59174146413077e-112	4	CD247
LYST	2.81412598963911e-116	1.13527316516608	0.408	0.157	5.73800289287416e-112	4	LYST
ATP5F1E	4.4138260145687e-116	0.755360815216191	0.94	0.922	8.99979124370558e-112	4	ATP5F1E
RNF213	1.63169408592297e-115	1.26494715877307	0.629	0.402	3.32702424119694e-111	4	RNF213
GNG2	2.79133049391869e-115	1.13277670976431	0.455	0.194	5.69152287710022e-111	4	GNG2
MYL12A1	4.12418379413987e-114	0.99107754068841	0.83	0.698	8.40921075625119e-110	4	MYL12A
PRKCH	6.41694379314187e-111	0.90807158396806	0.293	0.085	1.30841483942163e-106	4	PRKCH
REL	2.3194993175401e-108	0.921606625811686	0.634	0.322	4.72945910846425e-104	4	REL
RPS101	9.33467066696133e-107	0.894546396616411	0.853	0.839	1.90333934899342e-102	4	RPS10
SLFN5	1.45845721032901e-105	0.989900149697993	0.342	0.118	2.97379425186086e-101	4	SLFN5
TOMM71	1.78517043087143e-105	0.906508170942748	0.826	0.79	3.63996250854686e-101	4	TOMM7
BTF31	2.89483129902606e-102	0.771170014789381	0.87	0.832	5.90256101871414e-98	4	BTF3
AKNA	6.84606469399058e-102	1.10601567694994	0.393	0.164	1.39591259110468e-97	4	AKNA
RGL4	3.39551100674919e-101	0.802945778950319	0.26	0.072	6.92344694276159e-97	4	RGL4
CNOT6L1	1.53337147236662e-99	1.16899947474917	0.469	0.23	3.12654443215554e-95	4	CNOT6L
RPL27A1	3.06454562230246e-96	0.780258855668519	0.89	0.881	6.24860852387471e-92	4	RPL27A
LINC01871	3.19961776333005e-96	0.789434215446735	0.318	0.099	6.52402061942998e-92	4	LINC01871
PSMB9	3.29895285534243e-93	1.12705674538528	0.678	0.554	6.72656487204322e-89	4	PSMB9
PDCD41	5.8204919280559e-93	1.19541351658047	0.588	0.389	1.1867983041306e-88	4	PDCD4
SEPT7	6.31959258840984e-93	1.05487603974937	0.709	0.57	1.28856492877677e-88	4	SEPT7
CDC42SE21	8.53432688061686e-92	1.08332303664024	0.539	0.323	1.74014925095778e-87	4	CDC42SE2
DDX51	1.90944086476551e-90	0.832035347247179	0.837	0.804	3.89334992325687e-86	4	DDX5
STAT4	9.00600601098319e-86	0.822392889451808	0.288	0.098	1.83632462563947e-81	4	STAT4
NR4A2	1.04985090960422e-85	1.09090657961682	0.503	0.271	2.140646004683e-81	4	NR4A2
DUSP4	3.19549145633149e-85	1.13993187369339	0.386	0.171	6.5156070794599e-81	4	DUSP4
GMFG1	1.83087121702738e-84	0.893084996706337	0.746	0.674	3.73314641151882e-80	4	GMFG
HINT11	1.84209212409402e-84	0.757847286493974	0.818	0.802	3.75602584102772e-80	4	HINT1
MIAT	1.26516010332483e-83	1.03832230514012	0.312	0.123	2.57966145067932e-79	4	MIAT
DNAJB11	7.77230095483208e-83	1.14223993182248	0.536	0.318	1.58477216469026e-78	4	DNAJB1
PSME1	3.3283400854597e-82	0.998443330931478	0.72	0.702	6.78648543425234e-78	4	PSME1
ACAP11	5.09961205232733e-82	1.0559366236902	0.566	0.37	1.03981089746954e-77	4	ACAP1
COTL1	2.02064469910243e-80	0.862824539522533	0.478	0.235	4.12009454146986e-76	4	COTL1
ZFP36L21	5.52809368389518e-78	1.09505327078949	0.641	0.499	1.12717830214623e-73	4	ZFP36L2
YWHAB	1.3932405492638e-76	0.940653981519637	0.698	0.595	2.84081747994888e-72	4	YWHAB
DDX241	1.54621863745351e-76	1.03802156649649	0.669	0.573	3.15273980176771e-72	4	DDX24
ITGAL	3.99709353449305e-73	0.93963278488702	0.303	0.123	8.15007371683132e-69	4	ITGAL
LDHA	6.76760297729485e-72	0.971652206948452	0.701	0.633	1.37991424707042e-67	4	LDHA
CLIC1	1.64107880670833e-69	0.776052073762913	0.79	0.777	3.34615968687828e-65	4	CLIC1
CD99	5.22381394052539e-67	1.19325492712551	0.547	0.404	1.06513566247313e-62	4	CD99
COMMD61	1.04482364885705e-66	0.857923941111251	0.713	0.646	2.13039542001953e-62	4	COMMD6
RBM39	5.26919252455891e-66	0.821649970031627	0.73	0.716	1.07438835575756e-61	4	RBM39
ITGB2	6.43388461469962e-66	0.952093126819713	0.394	0.203	1.31186907293725e-61	4	ITGB2
CALM1	1.19069916638025e-65	1.19271921081975	0.695	0.638	2.42783560024932e-61	4	CALM1
ARPC2	8.64749864481961e-65	0.803638840422242	0.742	0.717	1.76322497367872e-60	4	ARPC2
CMC1	3.19767068939304e-64	1.39165738433364	0.357	0.192	6.5200505356724e-60	4	CMC1
VPS37B	6.40304184099029e-64	0.974086454965368	0.355	0.177	1.30558023137792e-59	4	VPS37B
WIPF1	2.42216715492859e-62	0.931825791464606	0.513	0.346	4.93879882889938e-58	4	WIPF1
SLC38A1	5.77982990871173e-62	0.998726658993864	0.445	0.276	1.17850731838632e-57	4	SLC38A1
TUBA4A	7.23277692449868e-62	1.26686045423437	0.472	0.321	1.47476321490528e-57	4	TUBA4A
RGS1	4.55763629078397e-60	1.13834785947749	0.676	0.575	9.29302039690851e-56	4	RGS1
ITM2A1	2.51840244694532e-59	1.0761176648861	0.495	0.334	5.1350225893215e-55	4	ITM2A
ISG15	4.16496853584735e-58	1.09422103013316	0.462	0.286	8.49237084459274e-54	4	ISG15
CBLB	8.78983626449393e-58	0.793367497892357	0.274	0.115	1.79224761433031e-53	4	CBLB
ETS1	1.33957320405689e-57	0.844609050382713	0.332	0.158	2.73138976307199e-53	4	ETS1
RAC2	2.10010576316919e-57	0.90689184549418	0.617	0.514	4.28211565110198e-53	4	RAC2
EZR	2.49132506671245e-57	0.846778061078959	0.665	0.554	5.07981181102668e-53	4	EZR
PTPN7	2.18609504023493e-56	1.07325018650463	0.431	0.271	4.45744778703902e-52	4	PTPN7
ISG20	3.85213227456352e-56	0.771135927853056	0.734	0.729	7.85449770783502e-52	4	ISG20
ADGRE5	1.16990423968987e-55	0.883059680816813	0.441	0.27	2.38543474472764e-51	4	ADGRE5
RASGRP1	1.69567318101058e-54	0.812218546423295	0.313	0.149	3.45747761608058e-50	4	RASGRP1
CLDND1	5.33482242341285e-53	1.32735464050889	0.445	0.312	1.08777029213388e-48	4	CLDND1
SKAP1	3.28770400813104e-52	0.752010051777318	0.293	0.134	6.70362847257919e-48	4	SKAP1
RHOH	4.75983280238852e-51	0.834476789013938	0.572	0.456	9.70529908407019e-47	4	RHOH
KIAA1551	1.7739911949662e-50	0.887046312975518	0.446	0.294	3.61716804653608e-46	4	KIAA1551
MSN	3.27664662513822e-50	0.812592528625783	0.496	0.341	6.68108246865683e-46	4	MSN
DNAJA1	5.98277960475403e-50	0.843037435855457	0.651	0.582	1.21988876140935e-45	4	DNAJA1
CIB1	9.53465300092105e-50	0.931052405366067	0.553	0.444	1.9441157468878e-45	4	CIB1
ELF1	7.95509936678506e-49	0.869624610731329	0.555	0.44	1.62204476088747e-44	4	ELF1
HLA-F	5.0027232319305e-47	0.97405979555873	0.466	0.342	1.02005526699063e-42	4	HLA-F
ARID4B	5.54947205665935e-47	0.823168901529219	0.481	0.334	1.13153735235284e-42	4	ARID4B
FUS	1.78082324634325e-46	0.81115773396745	0.582	0.48	3.63109859929389e-42	4	FUS
MBP	8.94600618905898e-46	0.789004501225757	0.263	0.122	1.82409066194913e-41	4	MBP
NCL	6.78110685244161e-45	0.821658381871737	0.669	0.652	1.38266768721284e-40	4	NCL
STK17B	1.61044233333305e-44	0.820218127163489	0.581	0.492	3.28369191766609e-40	4	STK17B
SYNE21	1.83184338741038e-44	0.828696141417311	0.428	0.282	3.73512866692976e-40	4	SYNE2
RAB27A	6.75485574563275e-44	0.88766159577267	0.347	0.203	1.37731508653452e-39	4	RAB27A
SRSF5	1.47680246514852e-42	0.807240048420765	0.64	0.623	3.01120022643783e-38	4	SRSF5
NDUFS5	3.68234610376748e-42	0.76530783149474	0.657	0.691	7.50830370558189e-38	4	NDUFS5
MBNL11	2.13970756430851e-41	0.816387332806653	0.497	0.379	4.36286372362505e-37	4	MBNL1
IFI16	6.60595903209962e-41	0.827534862582924	0.491	0.37	1.34695504664511e-36	4	IFI16
AKAP13	2.031850241412e-40	0.761492496235849	0.551	0.451	4.14294264223907e-36	4	AKAP13
JPT1	5.79253301498038e-39	0.794218573437459	0.509	0.409	1.1810974817545e-34	4	JPT1
N4BP2L21	8.53141905235973e-38	0.79461568105159	0.591	0.564	1.73955634477615e-33	4	N4BP2L2
DHX36	2.60856902129346e-36	0.871889437791103	0.408	0.296	5.31887223441738e-32	4	DHX36
DNAJB6	2.4182582936063e-35	0.866486573090672	0.496	0.417	4.93082866066324e-31	4	DNAJB6
IKZF3	4.89094962178701e-33	0.801290714290987	0.348	0.226	9.97264627882372e-29	4	IKZF3
SARAF1	1.09836815845421e-32	0.824556982589657	0.57	0.557	2.23957267508814e-28	4	SARAF
USP36	1.24231946530838e-32	0.7966162412148	0.286	0.166	2.53308938976378e-28	4	USP36
EMB	4.81879060808596e-32	0.799793413102819	0.279	0.164	9.82551404988727e-28	4	EMB
IL2RG	1.07981386967331e-31	0.828911209039664	0.469	0.387	2.20174048026388e-27	4	IL2RG
RBM8A	1.31403877416986e-31	0.805651259191676	0.593	0.6	2.67932506053235e-27	4	RBM8A
PFN1	3.52665630607149e-29	0.909958423857526	0.538	0.469	7.19085220807977e-25	4	PFN1
JMJD6	7.5769212994203e-29	0.856509161686036	0.264	0.161	1.5449342529518e-24	4	JMJD6
UBXN1	3.71192612348221e-28	0.803952466281982	0.466	0.394	7.56861736578023e-24	4	UBXN1
KANSL1	5.40402626263739e-28	0.781892982030097	0.324	0.22	1.10188095495176e-23	4	KANSL1
SRRM1	6.27673143537478e-28	0.755450761566706	0.543	0.523	1.27982553967292e-23	4	SRRM1
PMAIP1	2.07969363318058e-27	0.96174266560312	0.278	0.17	4.2404953180552e-23	4	PMAIP1
AC058791.11	1.12619673379354e-25	0.76931731000698	0.468	0.401	2.29631514020502e-21	4	AC058791.1
C9orf78	2.5902935854441e-25	0.794866627839759	0.368	0.279	5.28160862072052e-21	4	C9orf78
DRAP1	1.39137294859343e-22	0.880257192886394	0.47	0.451	2.83700944218201e-18	4	DRAP1
PDCL3	2.24527633831701e-22	0.75457562660411	0.297	0.204	4.57811845382838e-18	4	PDCL3
DDX6	4.8673302039893e-21	0.820597738639677	0.403	0.349	9.92448628593419e-17	4	DDX6
LY6E	6.82788981526565e-19	0.812691939380875	0.298	0.218	1.39220673333267e-14	4	LY6E
FAM177A1	1.46679826081711e-16	0.896034803986869	0.37	0.332	2.99080165380609e-12	4	FAM177A1
VAMP2	1.03869500505638e-13	0.808586679025095	0.369	0.342	2.11789911530995e-09	4	VAMP2
APOBEC3C	2.33783014300632e-10	0.810691304619799	0.273	0.233	4.76683566158989e-06	4	APOBEC3C
IGLC3	0	4.47773127285769	0.996	0.529	0	5	IGLC3
IGLC2	0	3.70651540423216	0.999	0.669	0	5	IGLC2
IGHA12	0	1.93262698056374	0.996	0.735	0	5	IGHA1
JCHAIN2	0	1.66542361526942	0.999	0.53	0	5	JCHAIN
DERL32	0	1.49336336453196	0.998	0.412	0	5	DERL3
TNFRSF172	6.8763021911012e-303	0.912540779377491	0.944	0.351	1.40207801676553e-298	5	TNFRSF17
IGHA22	2.17381115250676e-277	1.77491874883265	0.865	0.299	4.43240093996127e-273	5	IGHA2
MZB12	3.95334681461053e-253	1.14644757724354	1	0.465	8.06087415499087e-249	5	MZB1
SSR42	2.7003445664295e-230	0.989210558338609	1	0.792	5.50600257094975e-226	5	SSR4
SEC11C1	1.05308489989683e-195	0.835007637705917	1	0.581	2.14724011088964e-191	5	SEC11C
IGLV6-57	1.39683361141082e-192	1.34926391522021	0.437	0.11	2.84814373366666e-188	5	IGLV6-57
FKBP11	5.13403125977759e-180	0.899881344895221	0.936	0.461	1.04682897386865e-175	5	FKBP11
LYZ	0	4.93368587569267	0.96	0.029	0	6	LYZ
IL1B	0	4.54831654195841	0.731	0.022	0	6	IL1B
CCL3	0	4.50498921272813	0.5	0.038	0	6	CCL3
TIMP1	0	3.86019939835283	0.96	0.256	0	6	TIMP1
S100A9	0	3.79706027357643	0.853	0.043	0	6	S100A9
C15orf48	0	3.74212189365303	0.788	0.036	0	6	C15orf48
AIF1	0	3.5700062475767	0.956	0.042	0	6	AIF1
PLAUR	0	3.4377847260181	0.89	0.081	0	6	PLAUR
FCER1G	0	3.4092354357004	0.93	0.053	0	6	FCER1G
EREG	0	3.39292860778564	0.6	0.008	0	6	EREG
HLA-DRA	0	3.3200599632599	0.98	0.197	0	6	HLA-DRA
HLA-DRB1	0	3.22236434290788	0.949	0.284	0	6	HLA-DRB1
VCAN	0	3.15663791841892	0.63	0.031	0	6	VCAN
CCL3L1	0	3.13712049820179	0.34	0.019	0	6	CCL3L1
TYROBP	0	3.08155569145701	0.953	0.062	0	6	TYROBP
THBS1	0	3.05259041183104	0.519	0.05	0	6	THBS1
FCN1	0	3.04030684307297	0.664	0.002	0	6	FCN1
CTSB	0	3.01940584205886	0.873	0.173	0	6	CTSB
CTSL	0	2.95827957284232	0.597	0.048	0	6	CTSL
SOD2	0	2.95080064634339	0.94	0.207	0	6	SOD2
CTSS	0	2.91766008024844	0.946	0.447	0	6	CTSS
IL1RN	0	2.80504921131475	0.661	0.019	0	6	IL1RN
FTH1	0	2.79579189382156	1	0.726	0	6	FTH1
CST3	0	2.78989867500659	0.846	0.112	0	6	CST3
CXCL2	0	2.78119607812336	0.494	0.03	0	6	CXCL2
HLA-DPA1	0	2.68975851619077	0.925	0.346	0	6	HLA-DPA1
PSAP	0	2.66539972648108	0.934	0.424	0	6	PSAP
SAT1	0	2.64342851464462	0.996	0.709	0	6	SAT1
HLA-DPB1	0	2.63566839674392	0.915	0.224	0	6	HLA-DPB1
S100A8	0	2.63395061036912	0.768	0.028	0	6	S100A8
CXCL3	0	2.62612916368351	0.335	0.022	0	6	CXCL3
IER3	0	2.58473419098526	0.779	0.106	0	6	IER3
C5AR1	0	2.57575065218448	0.725	0.015	0	6	C5AR1
OLR1	0	2.57324439917406	0.578	0.005	0	6	OLR1
CD14	0	2.56582770197287	0.687	0.018	0	6	CD14
GLUL	0	2.56138671581715	0.833	0.095	0	6	GLUL
NAMPT	0	2.52001838045067	0.974	0.33	0	6	NAMPT
AC020656.1	0	2.49917572421945	0.685	0.014	0	6	AC020656.1
PPIF	0	2.4843269184435	0.778	0.117	0	6	PPIF
CD300E	0	2.46473966922982	0.611	0.001	0	6	CD300E
FGL2	0	2.4530408547102	0.731	0.088	0	6	FGL2
LST1	0	2.43722442335736	0.868	0.054	0	6	LST1
FTL	0	2.41996499033698	0.996	0.937	0	6	FTL
S100A11	0	2.39849603983799	0.977	0.583	0	6	S100A11
WARS	0	2.34508607993414	0.726	0.172	0	6	WARS
CPVL	0	2.3309025240744	0.689	0.01	0	6	CPVL
MS4A7	0	2.28390249534913	0.689	0.015	0	6	MS4A7
SERPINB9	0	2.27752472595164	0.862	0.199	0	6	SERPINB9
COTL11	0	2.26794300440379	0.899	0.22	0	6	COTL1
INSIG1	0	2.2654599646142	0.694	0.1	0	6	INSIG1
SERPINA1	0	2.2599750325048	0.801	0.022	0	6	SERPINA1
PTGS2	0	2.24669187252797	0.516	0.033	0	6	PTGS2
BCL2A1	0	2.23328374725748	0.872	0.138	0	6	BCL2A1
CD68	0	2.23147842074461	0.818	0.043	0	6	CD68
SGK1	0	2.21309163523507	0.692	0.126	0	6	SGK1
APOBEC3A	0	2.20485087458942	0.389	0.009	0	6	APOBEC3A
CXCL8	0	2.19845608579023	0.627	0.046	0	6	CXCL8
HLA-DQB1	0	2.19837907529455	0.846	0.205	0	6	HLA-DQB1
SERPINB1	0	2.18727455670041	0.866	0.292	0	6	SERPINB1
HLA-DQA1	0	2.17838369800528	0.738	0.168	0	6	HLA-DQA1
TNFRSF1B	0	2.1392830253166	0.828	0.155	0	6	TNFRSF1B
ZEB2	0	2.12502758318032	0.842	0.159	0	6	ZEB2
LGALS2	0	2.11868475980534	0.591	0.011	0	6	LGALS2
ATP13A3	0	2.04753346841082	0.756	0.116	0	6	ATP13A3
CD93	0	2.04684189470814	0.651	0.016	0	6	CD93
VEGFA	0	2.04607607706032	0.644	0.066	0	6	VEGFA
DUSP6	0	2.03647179812155	0.58	0.058	0	6	DUSP6
MS4A6A	0	2.02377696202979	0.64	0.009	0	6	MS4A6A
SLC11A1	0	2.01437517083378	0.583	0.015	0	6	SLC11A1
ATP2B1	0	1.99164069143062	0.793	0.238	0	6	ATP2B1
GK	0	1.98202786997186	0.748	0.095	0	6	GK
CYBB	0	1.97859101622516	0.688	0.063	0	6	CYBB
FCGR2A	0	1.95310932616625	0.731	0.034	0	6	FCGR2A
HIF1A	0	1.95152357479115	0.85	0.23	0	6	HIF1A
GBP1	0	1.94988669894025	0.595	0.116	0	6	GBP1
CD83	0	1.94904666534823	0.739	0.113	0	6	CD83
KYNU	0	1.93287574298748	0.66	0.026	0	6	KYNU
LITAF	0	1.92422002256609	0.927	0.335	0	6	LITAF
CHMP1B	0	1.91668828552592	0.658	0.145	0	6	CHMP1B
G0S2	0	1.91037157421025	0.652	0.059	0	6	G0S2
ITGAX	0	1.8995200151461	0.694	0.026	0	6	ITGAX
NINJ1	0	1.87437172684208	0.732	0.128	0	6	NINJ1
LILRB2	0	1.86975183360503	0.588	0.006	0	6	LILRB2
HBEGF	0	1.86888262684715	0.436	0.015	0	6	HBEGF
PLEK	0	1.86362144425132	0.825	0.14	0	6	PLEK
FPR1	0	1.85326387156487	0.652	0.012	0	6	FPR1
MAFB	0	1.83459281936474	0.46	0.011	0	6	MAFB
DSE	0	1.81737015646454	0.687	0.038	0	6	DSE
MPEG1	0	1.80652548774778	0.601	0.017	0	6	MPEG1
NR4A3	0	1.79954073935201	0.605	0.067	0	6	NR4A3
IDO1	0	1.78789872306608	0.288	0.007	0	6	IDO1
TGFBI	0	1.74139590433561	0.617	0.039	0	6	TGFBI
PTPRE	0	1.73315760639527	0.744	0.095	0	6	PTPRE
CEBPB	0	1.72486689123976	0.681	0.095	0	6	CEBPB
PLSCR1	0	1.72385165821128	0.786	0.096	0	6	PLSCR1
ETS2	0	1.72198098553745	0.695	0.06	0	6	ETS2
NFKB1	0	1.71389038169178	0.697	0.145	0	6	NFKB1
ICAM1	0	1.70079222321674	0.681	0.107	0	6	ICAM1
CTSZ	0	1.69504947938449	0.694	0.186	0	6	CTSZ
YBX3	0	1.69415412531647	0.702	0.112	0	6	YBX3
S100A12	0	1.66011936506117	0.51	0.009	0	6	S100A12
AQP9	0	1.65083101545586	0.543	0.014	0	6	AQP9
LILRA5	0	1.64273064729784	0.536	0.006	0	6	LILRA5
IGSF6	0	1.64224779088739	0.717	0.022	0	6	IGSF6
LCP11	0	1.64116532353127	0.907	0.312	0	6	LCP1
SLC43A2	0	1.63215674066286	0.574	0.039	0	6	SLC43A2
ACSL1	0	1.62847218885557	0.457	0.029	0	6	ACSL1
CSTA	0	1.62727443097695	0.59	0.005	0	6	CSTA
MXD1	0	1.62027189672616	0.715	0.099	0	6	MXD1
RAB31	0	1.61326460587205	0.644	0.048	0	6	RAB31
MNDA	0	1.60270741392359	0.577	0.021	0	6	MNDA
NLRP3	0	1.60078592250499	0.453	0.006	0	6	NLRP3
MMP19	0	1.59710626724844	0.393	0.012	0	6	MMP19
THBD	0	1.5963377868488	0.407	0.012	0	6	THBD
NCF2	0	1.57770626349197	0.634	0.021	0	6	NCF2
IFI30	0	1.55343166082933	0.52	0.048	0	6	IFI30
FAM49A	0	1.55155640589228	0.699	0.169	0	6	FAM49A
TNFSF13B	0	1.54419766858034	0.651	0.054	0	6	TNFSF13B
FCGRT	0	1.53930652124488	0.722	0.201	0	6	FCGRT
FOSL2	0	1.53075	0.789	0.184	0	6	FOSL2
UPP1	0	1.50921880425072	0.59	0.075	0	6	UPP1
APLP2	0	1.50914613318889	0.661	0.115	0	6	APLP2
DMXL2	0	1.47606754799632	0.533	0.014	0	6	DMXL2
LILRB1	0	1.47604243754418	0.53	0.059	0	6	LILRB1
RAB20	0	1.45553036861967	0.514	0.012	0	6	RAB20
JAML	0	1.44893708893154	0.543	0.068	0	6	JAML
VASP	0	1.42602173725211	0.731	0.144	0	6	VASP
HLA-DMB	0	1.41915372762942	0.625	0.075	0	6	HLA-DMB
KCTD12	0	1.41642563340463	0.509	0.034	0	6	KCTD12
GRINA	0	1.41079173251722	0.63	0.091	0	6	GRINA
PFKFB3	0	1.41022831794977	0.617	0.108	0	6	PFKFB3
TNFAIP2	0	1.40841387483557	0.553	0.074	0	6	TNFAIP2
ZFYVE16	0	1.40684955453373	0.588	0.101	0	6	ZFYVE16
RTN4	0	1.40217703976448	0.764	0.202	0	6	RTN4
C3AR1	0	1.40069783294251	0.503	0.024	0	6	C3AR1
KDM6B	0	1.39185594162657	0.665	0.124	0	6	KDM6B
CD86	0	1.38968784491847	0.558	0.052	0	6	CD86
KLF4	0	1.38816973227428	0.484	0.04	0	6	KLF4
CCR1	0	1.38603964435613	0.476	0.015	0	6	CCR1
CCRL2	0	1.38491219687183	0.467	0.021	0	6	CCRL2
TET2	0	1.38061769362354	0.62	0.079	0	6	TET2
LYN	0	1.37440425836299	0.671	0.088	0	6	LYN
FNIP2	0	1.36806864711383	0.483	0.028	0	6	FNIP2
LCP2	0	1.35580086342058	0.672	0.099	0	6	LCP2
PLA2G7	0	1.35528924182497	0.433	0.005	0	6	PLA2G7
C1orf162	0	1.35467	0.56	0.042	0	6	C1orf162
ADGRE2	0	1.3503684288309	0.531	0.017	0	6	ADGRE2
EFHD2	0	1.34944	0.691	0.122	0	6	EFHD2
CLEC7A	0	1.34658704402754	0.628	0.026	0	6	CLEC7A
GPCPD1	0	1.3440131817991	0.593	0.105	0	6	GPCPD1
MCEMP1	0	1.3389796299508	0.393	0.004	0	6	MCEMP1
CASP1	0	1.33611225199956	0.644	0.138	0	6	CASP1
EMILIN2	0	1.33135380048276	0.526	0.012	0	6	EMILIN2
ATP6V1B2	0	1.31561561014466	0.604	0.064	0	6	ATP6V1B2
HCK	0	1.30544696603763	0.585	0.021	0	6	HCK
PTAFR	0	1.29926300155972	0.499	0.017	0	6	PTAFR
GLIPR2	0	1.29339	0.645	0.117	0	6	GLIPR2
GNA13	0	1.29197865000882	0.608	0.124	0	6	GNA13
TREM1	0	1.27977179981802	0.543	0.012	0	6	TREM1
CSF1R	0	1.27852355997285	0.48	0.006	0	6	CSF1R
CFP	0	1.2759592592949	0.466	0.006	0	6	CFP
RILPL2	0	1.2632292384228	0.66	0.112	0	6	RILPL2
GNA15	0	1.25999461297987	0.486	0.025	0	6	GNA15
ANPEP	0	1.25590963457875	0.415	0.013	0	6	ANPEP
PIK3AP1	0	1.23670651631071	0.524	0.045	0	6	PIK3AP1
ARL8B	0	1.23650229389071	0.581	0.094	0	6	ARL8B
CXCL16	0	1.23594687697488	0.567	0.028	0	6	CXCL16
AHR	0	1.2351316134347	0.563	0.07	0	6	AHR
QKI	0	1.23280395534148	0.624	0.118	0	6	QKI
IL6R	0	1.22107361039494	0.543	0.068	0	6	IL6R
FCGR3A	0	1.21148494833844	0.362	0.013	0	6	FCGR3A
CLEC4E	0	1.18644796958333	0.42	0.005	0	6	CLEC4E
ABCA1	0	1.17200795712927	0.503	0.054	0	6	ABCA1
OSM	0	1.15331810772615	0.326	0.022	0	6	OSM
ARRB2	0	1.14954237004066	0.652	0.095	0	6	ARRB2
RBM47	0	1.14909777606313	0.523	0.095	0	6	RBM47
TLR2	0	1.14655565880507	0.432	0.008	0	6	TLR2
PLXDC2	0	1.14373	0.456	0.02	0	6	PLXDC2
EPB41L3	0	1.1358446441198	0.449	0.007	0	6	EPB41L3
MRC1	0	1.12921271350358	0.282	0.005	0	6	MRC1
CLEC10A	0	1.12757396195398	0.278	0.004	0	6	CLEC10A
GNS	0	1.11709619230135	0.511	0.055	0	6	GNS
RNF130	0	1.1167377325992	0.483	0.031	0	6	RNF130
CD163	0	1.11019428292449	0.34	0.004	0	6	CD163
SLC16A3	0	1.10462713119361	0.489	0.068	0	6	SLC16A3
FGR	0	1.10461876090115	0.45	0.016	0	6	FGR
RIPK2	0	1.10293801502959	0.466	0.048	0	6	RIPK2
SLC16A10	0	1.0979949338941	0.274	0.005	0	6	SLC16A10
FPR3	0	1.09751846125042	0.353	0.004	0	6	FPR3
SLC7A7	0	1.09701498924832	0.432	0.055	0	6	SLC7A7
CLEC4A	0	1.09621738187663	0.463	0.012	0	6	CLEC4A
FLT1	0	1.09024475964368	0.275	0.011	0	6	FLT1
SPI1	0	1.07542382104979	0.376	0.025	0	6	SPI1
ACTN1	0	1.06772097926115	0.489	0.051	0	6	ACTN1
SNAI1	0	1.05609815755231	0.296	0.013	0	6	SNAI1
RASSF4	0	1.05277914906596	0.38	0.014	0	6	RASSF4
SLC15A3	0	1.05084910549951	0.452	0.023	0	6	SLC15A3
IFITM3	0	1.04902470012537	0.671	0.103	0	6	IFITM3
AOAH	0	1.04644249351734	0.472	0.031	0	6	AOAH
SH3BP2	0	1.04518654687035	0.447	0.041	0	6	SH3BP2
RNF144B	0	1.04025587982337	0.348	0.023	0	6	RNF144B
LILRB4	0	1.03525460163757	0.405	0.018	0	6	LILRB4
CSF2RA	0	1.03225638997972	0.376	0.005	0	6	CSF2RA
PILRA	0	1.01975816502862	0.447	0.009	0	6	PILRA
RNF19B	0	0.995589110134204	0.43	0.044	0	6	RNF19B
IRAK3	0	0.983040063948225	0.406	0.017	0	6	IRAK3
CD36	0	0.982655105364777	0.342	0.008	0	6	CD36
SNX10	0	0.981385599518683	0.433	0.035	0	6	SNX10
RIN2	0	0.979693355830253	0.315	0.019	0	6	RIN2
SMIM25	0	0.974506562439182	0.41	0.009	0	6	SMIM25
FGD4	0	0.974342760964406	0.416	0.052	0	6	FGD4
LILRB3	0	0.958342729132853	0.436	0.009	0	6	LILRB3
GCH1	0	0.956402469014316	0.343	0.031	0	6	GCH1
METRNL	0	0.936943062134993	0.39	0.029	0	6	METRNL
LGALS9	0	0.935771850714183	0.504	0.055	0	6	LGALS9
TMEM176B	0	0.935582237915065	0.506	0.065	0	6	TMEM176B
LPCAT1	0	0.926679395935961	0.415	0.035	0	6	LPCAT1
B4GALT5	0	0.925303052310927	0.407	0.04	0	6	B4GALT5
SH2B3	0	0.923050946600601	0.43	0.046	0	6	SH2B3
SLC8A1	0	0.922056448309466	0.403	0.011	0	6	SLC8A1
AC245128.3	0	0.919560057684407	0.343	0.005	0	6	AC245128.3
GPR84	0	0.918123574417295	0.286	0.003	0	6	GPR84
PTPN12	0	0.90268185585688	0.43	0.048	0	6	PTPN12
SIRPA	0	0.902585809011913	0.4	0.015	0	6	SIRPA
GNAQ	0	0.889320688581045	0.439	0.043	0	6	GNAQ
LAIR1	0	0.852489560200136	0.385	0.033	0	6	LAIR1
MARCO	0	0.839331019242404	0.254	0	0	6	MARCO
CDC42EP2	0	0.838910517260146	0.323	0.017	0	6	CDC42EP2
TLR4	0	0.813423051059735	0.328	0.011	0	6	TLR4
SLC43A3	0	0.811322312912892	0.366	0.029	0	6	SLC43A3
BCAT1	0	0.809883754868986	0.302	0.022	0	6	BCAT1
B3GNT5	0	0.80712160193016	0.318	0.019	0	6	B3GNT5
SIGLEC10	0	0.806233358782137	0.318	0.015	0	6	SIGLEC10
RXRA	0	0.793506035709825	0.335	0.031	0	6	RXRA
CPPED1	0	0.782763173429277	0.403	0.047	0	6	CPPED1
ZNF385A	0	0.782279021909801	0.336	0.011	0	6	ZNF385A
SRC	0	0.777884383453826	0.35	0.017	0	6	SRC
FCGR1A	0	0.77516519110172	0.308	0.004	0	6	FCGR1A
IRAK2	0	0.764555937103207	0.299	0.023	0	6	IRAK2
HLA-DRB5	9.91565994056139e-302	1.99738359887087	0.638	0.135	2.02180306188047e-297	6	HLA-DRB5
ATP1B3	1.79392077245326e-301	2.06164196388366	0.762	0.238	3.6578044550322e-297	6	ATP1B3
SRGN	1.23005593135233e-299	2.00131622502132	0.993	0.789	2.5080840440274e-295	6	SRGN
MAP3K20	1.88161733901124e-299	1.03207853881152	0.36	0.04	3.83661775424393e-295	6	MAP3K20
PEA15	5.81131868043479e-299	1.00383694229526	0.476	0.074	1.18492787894065e-294	6	PEA15
HMOX1	1.15042450919043e-298	1.17108269503656	0.291	0.024	2.34571557423929e-294	6	HMOX1
SAMHD1	1.35430359904106e-297	1.44288817521012	0.662	0.153	2.76142503844471e-293	6	SAMHD1
ETV3	6.19539154190615e-297	0.947876980073465	0.416	0.055	1.26324033539466e-292	6	ETV3
ZYX	1.65612594207959e-293	0.885005661108504	0.481	0.074	3.37684079590028e-289	6	ZYX
ACTB	4.10435980595193e-293	1.91337094199703	0.999	0.868	8.36878964433598e-289	6	ACTB
ANXA5	4.77971236508025e-293	2.0306323952823	0.902	0.473	9.74583351239864e-289	6	ANXA5
VIM	2.52886295869823e-291	2.36081872412674	0.962	0.617	5.1563515727857e-287	6	VIM
SLC25A37	1.1682576836194e-289	1.3110857095918	0.536	0.096	2.38207741689995e-285	6	SLC25A37
GSTO1	4.83925242195954e-288	1.8501485484949	0.86	0.374	9.8672356883755e-284	6	GSTO1
GCA	2.90985382122668e-287	0.980626384741268	0.568	0.115	5.93319194148121e-283	6	GCA
MARCKS	3.27449954106298e-286	1.89066205519617	0.729	0.231	6.67670456422741e-282	6	MARCKS
AMPD2	2.76441429852507e-285	0.779253028586784	0.353	0.041	5.63664075469263e-281	6	AMPD2
ITGB21	4.30415933771216e-283	1.4351633337945	0.721	0.192	8.7761808895951e-279	6	ITGB2
H2AFY	6.48321119721342e-282	1.27638583786851	0.682	0.173	1.32192676311182e-277	6	H2AFY
GRN	1.94741083899848e-281	1.65081447782786	0.766	0.269	3.97077070071791e-277	6	GRN
CD300A	4.99999862613824e-279	0.87447229030825	0.39	0.051	1.01949971986959e-274	6	CD300A
STX11	1.48445078654635e-275	0.942400994468594	0.46	0.077	3.02679515376801e-271	6	STX11
C9orf72	3.70948321180652e-275	0.834944001248738	0.407	0.056	7.5636362688735e-271	6	C9orf72
SLC2A3	9.62537467003542e-274	2.26082	0.813	0.282	1.96261389522022e-269	6	SLC2A3
CD74	1.00057289271625e-271	2.16718242669824	0.964	0.67	2.04016812824843e-267	6	CD74
ANXA12	2.71806588537301e-271	1.29229250348934	0.803	0.214	5.54213634027557e-267	6	ANXA1
PMP22	1.03246281180515e-270	0.923532336588764	0.387	0.049	2.10519167327069e-266	6	PMP22
PDE4A	4.44355091060045e-270	0.852415139070896	0.417	0.06	9.06040030671431e-266	6	PDE4A
MCL1	2.80243568456451e-268	1.87369022150034	0.932	0.521	5.71416636082703e-264	6	MCL1
PICALM	5.47400516829648e-268	0.859930066148165	0.521	0.099	1.11614965381565e-263	6	PICALM
BID	1.80279286948838e-266	1.43575666725448	0.647	0.179	3.67589466088681e-262	6	BID
DUSP1	6.99948200285817e-265	2.31719494587817	0.866	0.365	1.42719438038278e-260	6	DUSP1
OTUD1	1.42822130205139e-264	1.13890040815719	0.43	0.07	2.91214323488278e-260	6	OTUD1
PHACTR1	5.44768776748463e-264	1.06320903105014	0.52	0.103	1.11078353579012e-259	6	PHACTR1
CMTM6	6.74176891489697e-264	1.34211556360122	0.803	0.278	1.37464668174749e-259	6	CMTM6
LIMS1	1.06011132997207e-263	1.65079730416347	0.805	0.273	2.16156700181305e-259	6	LIMS1
SH3BP5	2.51483764382007e-263	1.16407741125599	0.536	0.112	5.12775395574912e-259	6	SH3BP5
EAF1	2.39510740791837e-262	0.853769390515173	0.355	0.045	4.88362400474555e-258	6	EAF1
MALT1	3.47287587434248e-261	1.13709008914673	0.524	0.103	7.08119390778432e-257	6	MALT1
ALDH2	1.49815812902718e-258	1.07412170150806	0.443	0.075	3.05474442508641e-254	6	ALDH2
TPP1	3.52185756200801e-257	1.09606104532398	0.591	0.135	7.18106756893434e-253	6	TPP1
LACTB	3.05613245381187e-255	0.834530515342241	0.399	0.061	6.2314540733224e-251	6	LACTB
S100A10	4.52419130514553e-254	1.91524038951768	0.866	0.367	9.22482607119174e-250	6	S100A10
ANXA2	1.98910937738261e-251	1.68632873957243	0.858	0.401	4.05579402048315e-247	6	ANXA2
RAC1	2.96270662707701e-250	1.22225912021479	0.692	0.196	6.04095881261003e-246	6	RAC1
BRI3	6.1621398065385e-250	0.928319025174748	0.47	0.086	1.2564603065532e-245	6	BRI3
CD44	9.68643535978114e-250	2.39572794396263	0.895	0.524	1.97506416985938e-245	6	CD44
STXBP2	3.82659980635937e-248	1.23953138267806	0.546	0.124	7.80243700516676e-244	6	STXBP2
ARL5B	1.34363069227967e-243	1.10725869650884	0.497	0.1	2.73966298155825e-239	6	ARL5B
ZNF267	9.31165789962851e-240	0.99265805396399	0.601	0.138	1.89864704573425e-235	6	ZNF267
AP1S2	1.49399640522855e-239	0.953811999923653	0.422	0.072	3.04625867026102e-235	6	AP1S2
LAP3	2.76765402532541e-239	1.70618099655053	0.765	0.313	5.64324655763852e-235	6	LAP3
NFKBIA	9.3582725508334e-239	2.04096246276955	0.835	0.339	1.90815177311493e-234	6	NFKBIA
SDCBP	4.70496091863697e-238	1.35240367328445	0.862	0.333	9.59341531310079e-234	6	SDCBP
NCOA4	8.55188129577105e-238	0.992923728898086	0.547	0.124	1.74372859620772e-233	6	NCOA4
NPC2	3.98928521425228e-235	1.76894136248045	0.842	0.463	8.1341525518604e-231	6	NPC2
ARPC5	3.25686332078898e-233	1.44465860988585	0.916	0.492	6.64074431108874e-229	6	ARPC5
NEAT1	6.63395028321119e-233	1.64109515350459	0.964	0.866	1.35266246274676e-228	6	NEAT1
RASGEF1B	9.22361509580991e-229	1.23078221440508	0.574	0.139	1.88069511803564e-224	6	RASGEF1B
ASAH1	2.18114405338495e-227	1.62602288371356	0.732	0.3	4.4473527248519e-223	6	ASAH1
GPR1831	4.71249161533287e-227	2.13744338845542	0.805	0.359	9.60877040366372e-223	6	GPR183
RNF149	8.32839413402671e-227	1.04337546908102	0.664	0.196	1.69815956392805e-222	6	RNF149
MARCKSL1	4.42473537120165e-226	1.14668124497426	0.417	0.073	9.02203542188016e-222	6	MARCKSL1
EHD1	1.39554327321554e-224	1.3464399895653	0.528	0.126	2.84551273408648e-220	6	EHD1
FLNA	6.89577574728193e-224	1.04852421239391	0.443	0.081	1.40604867487079e-219	6	FLNA
PPT1	4.27894923012858e-222	1.01835013911161	0.49	0.107	8.72477748023218e-218	6	PPT1
MYO9B	1.06276277583767e-221	0.800771828920072	0.474	0.096	2.16697329993301e-217	6	MYO9B
TBXAS1	2.34659559521659e-221	0.928405255724366	0.454	0.095	4.78470841864663e-217	6	TBXAS1
ATP1A1	4.05270073448983e-221	1.1658047002822	0.63	0.175	8.26345679762476e-217	6	ATP1A1
GNAI2	2.78822057917892e-220	1.3900017876799	0.828	0.37	5.68518176094581e-216	6	GNAI2
LAPTM5	2.92687189500798e-217	1.31026578867764	0.889	0.353	5.96789179392126e-213	6	LAPTM5
HLA-DMA	3.52967758611845e-217	1.48172571410632	0.756	0.309	7.19701259809553e-213	6	HLA-DMA
IVNS1ABP	3.47217989841169e-215	1.03957041949886	0.617	0.165	7.07977481286143e-211	6	IVNS1ABP
SH3BGRL31	2.38936426721084e-214	1.46367637364201	0.969	0.711	4.87191374084291e-210	6	SH3BGRL3
CTNNB1	3.96385640099716e-214	1.25044743693112	0.682	0.214	8.08230320163322e-210	6	CTNNB1
TMSB10	1.38478213564902e-213	1.46275387112168	0.999	0.921	2.82357077458835e-209	6	TMSB10
LRRFIP1	4.09527466307826e-212	1.17835189572229	0.791	0.285	8.35026503801657e-208	6	LRRFIP1
OAZ1	4.48805157484064e-212	1.10508902311491	0.977	0.891	9.15113716110006e-208	6	OAZ1
NFKBID	4.94471538481289e-212	0.760368350357858	0.453	0.087	1.00822746696335e-207	6	NFKBID
NFE2L2	9.43436454493588e-212	1.18075948110154	0.762	0.283	1.92366693071243e-207	6	NFE2L2
TMEM176A	3.05302677505183e-210	0.772849909832917	0.352	0.051	6.22512159433068e-206	6	TMEM176A
H3F3A	1.74618116891899e-207	1.37216383839557	0.972	0.892	3.56046340342583e-203	6	H3F3A
THEMIS2	2.36553912755548e-207	1.14239509746608	0.567	0.166	4.82333428108562e-203	6	THEMIS2
PURB	7.35472157619012e-205	0.815096075122483	0.406	0.075	1.49962772938517e-200	6	PURB
CD4	1.91349382111406e-203	0.788240914356388	0.459	0.087	3.90161390125156e-199	6	CD4
PPP1R15B	3.33340531632036e-203	1.18668651143733	0.604	0.182	6.79681343997722e-199	6	PPP1R15B
PIM3	8.08585986056832e-203	1.14053019621985	0.601	0.174	1.64870682556988e-198	6	PIM3
IFNGR2	8.7983683745467e-202	0.81360824967126	0.403	0.078	1.79398731157007e-197	6	IFNGR2
ACTR2	4.77174614797145e-201	1.30292779550119	0.839	0.397	9.72959039571378e-197	6	ACTR2
PNRC1	6.02445605184143e-201	1.4792386568112	0.87	0.46	1.22838658897047e-196	6	PNRC1
BASP1	9.91245266746562e-200	1.40443617279131	0.534	0.145	2.02114909889624e-195	6	BASP1
IER5	1.8297506442528e-199	0.995837446557516	0.432	0.087	3.73086156363146e-195	6	IER5
CTSH	2.00062351541612e-199	1.61223957141575	0.741	0.331	4.07927134793347e-195	6	CTSH
SPAG9	5.02248704481366e-198	1.01526141306621	0.506	0.123	1.02408510843751e-193	6	SPAG9
CHSY1	2.94404106470022e-197	0.768681952768527	0.301	0.043	6.00289973092375e-193	6	CHSY1
CCDC88A	6.58129953033409e-196	1.13074414655327	0.578	0.179	1.34192697423512e-191	6	CCDC88A
CAP1	1.7609279883968e-195	1.27226759927022	0.812	0.367	3.59053216834108e-191	6	CAP1
ABL2	3.54462006063715e-194	0.968534519020948	0.346	0.059	7.22748030363914e-190	6	ABL2
YBX1	3.71853224089294e-193	1.38763929521169	0.816	0.414	7.5820872391807e-189	6	YBX1
PLEKHO1	7.87910212218749e-192	0.858571096358677	0.41	0.081	1.60654892271403e-187	6	PLEKHO1
FAM49B	6.53939804097177e-191	0.976599163810195	0.698	0.234	1.33338326055414e-186	6	FAM49B
MT-ND2	8.15881492260728e-191	1.22256694604503	0.979	0.942	1.66358236271963e-186	6	MT-ND2
ZMIZ1	5.43563421060173e-190	0.763618544011726	0.377	0.071	1.10832581554169e-185	6	ZMIZ1
GSN	7.54264099906686e-189	0.920391651800501	0.427	0.085	1.53794449970973e-184	6	GSN
WTAP	1.00519342765126e-188	1.45343174822192	0.701	0.268	2.04958939898092e-184	6	WTAP
CAPG	7.98305804199205e-188	0.998433956672921	0.527	0.133	1.62774553476218e-183	6	CAPG
CARD16	1.0020177915394e-187	1.05103882159707	0.711	0.248	2.04311427694884e-183	6	CARD16
SAMSN1	1.74221172209223e-186	1.25670288585595	0.813	0.354	3.55236970134605e-182	6	SAMSN1
TPM3	2.28585586719235e-185	1.26738482434993	0.9	0.499	4.66086011320521e-181	6	TPM3
BAZ1A	3.18954514585965e-182	0.967480749150343	0.618	0.192	6.50348255240783e-178	6	BAZ1A
LGALS1	5.58572482502267e-182	1.50080610037415	0.882	0.549	1.13892929182212e-177	6	LGALS1
S100A41	1.51858579533688e-181	1.5156426686572	0.905	0.464	3.0963964366919e-177	6	S100A4
S100A6	1.07772727597427e-180	0.962385977906475	0.947	0.602	2.19748591571155e-176	6	S100A6
RALA	5.17243194662386e-180	1.18725345986239	0.496	0.135	1.0546588739166e-175	6	RALA
GNB2	6.70211686874227e-180	0.911386384096375	0.584	0.177	1.36656162953655e-175	6	GNB2
FERMT3	6.74721747031592e-180	0.991968839409666	0.556	0.161	1.37575764219742e-175	6	FERMT3
ATF5	7.98564048740319e-180	1.15397426316949	0.452	0.112	1.62827209538151e-175	6	ATF5
PKM	3.88753953146559e-179	1.22412473546212	0.789	0.346	7.92669310465833e-175	6	PKM
BACH1	4.23523514114448e-179	1.20602985102099	0.651	0.244	8.6356444527936e-175	6	BACH1
PLIN2	6.05840450345334e-179	1.81133438142734	0.57	0.176	1.23530867825414e-174	6	PLIN2
ETV6	1.33377218880949e-178	0.799697042595211	0.42	0.093	2.71956149298254e-174	6	ETV6
PCBP1	3.41958917465177e-178	1.19741443919318	0.835	0.434	6.97254232711496e-174	6	PCBP1
NFIL3	3.48545053539201e-178	0.757566411017709	0.313	0.052	7.10683364166431e-174	6	NFIL3
MOB1A	1.48822334665253e-175	1.04783644771334	0.715	0.277	3.03448740382452e-171	6	MOB1A
ATP6V0B	3.69042534312099e-175	1.27124232041201	0.846	0.529	7.5247772746237e-171	6	ATP6V0B
AREG	4.78005148445277e-174	1.97499021902792	0.464	0.117	9.7465249767992e-170	6	AREG
AP2S1	1.35280835327612e-173	1.26476474041078	0.765	0.368	2.75837623233002e-169	6	AP2S1
ATP6V0D1	3.6613543694209e-173	0.995290024413812	0.65	0.245	7.46550155924921e-169	6	ATP6V0D1
NUMB	7.52133055490329e-173	1.08792179772338	0.501	0.141	1.53359930014478e-168	6	NUMB
MAP2K3	2.46561064566727e-172	1.00833137494519	0.474	0.123	5.02738010651557e-168	6	MAP2K3
RASSF5	1.53788840664305e-171	0.859450962198289	0.537	0.149	3.13575446114517e-167	6	RASSF5
CCL4L2	2.67576423060552e-171	2.15600363225789	0.258	0.035	5.45588326620466e-167	6	CCL4L2
PTP4A2	6.48152969560598e-171	1.20516322965046	0.726	0.318	1.32158390493406e-166	6	PTP4A2
PLEKHB2	2.33262534661254e-170	0.889361811205888	0.531	0.151	4.75622308174297e-166	6	PLEKHB2
GBP2	3.21380851677703e-170	0.996702226465413	0.6	0.175	6.55295556570836e-166	6	GBP2
RBMS1	5.22381690054346e-170	0.840816046867937	0.446	0.1	1.06513626602081e-165	6	RBMS1
BHLHE40	5.12150702824956e-169	0.936087414935515	0.499	0.126	1.04427528306009e-164	6	BHLHE40
REL1	6.01403102183912e-166	1.0443277263346	0.826	0.32	1.226260925353e-161	6	REL
CDKN1A	6.16648213263313e-166	1.1234050201989	0.638	0.239	1.2573457068439e-161	6	CDKN1A
PFN11	4.40000747850602e-162	1.18927635270868	0.858	0.455	8.97161524867378e-158	6	PFN1
ARPC3	1.56157000935346e-161	1.07963400013215	0.944	0.81	3.18404124907171e-157	6	ARPC3
SOCS3	2.98069707245302e-161	1.31749841521324	0.717	0.323	6.07764133073171e-157	6	SOCS3
PABPC11	2.40082125094044e-159	1.26127237517137	0.933	0.677	4.89527453066755e-155	6	PABPC1
MGAT1	6.74548973330061e-159	1.25547740759372	0.6	0.242	1.37540535661999e-154	6	MGAT1
KLF10	9.60385011929494e-159	0.924263958767095	0.422	0.103	1.95822503932424e-154	6	KLF10
ENO1	1.61245799095444e-158	1.2289239791324	0.838	0.464	3.2878018435561e-154	6	ENO1
OAZ2	3.58316412708107e-158	0.847247692443557	0.459	0.123	7.3060716551183e-154	6	OAZ2
SMCO4	4.24222632689734e-158	0.782153048777274	0.396	0.093	8.64989948054368e-154	6	SMCO4
TNIP3	1.59656769537751e-157	1.26979776892217	0.274	0.043	3.25540153087474e-153	6	TNIP3
ARPC1B	4.44110050102146e-154	0.996560069499974	0.722	0.286	9.05540392158276e-150	6	ARPC1B
GNB1	6.48684367912002e-154	0.942735731888104	0.615	0.22	1.32266742617257e-149	6	GNB1
VSIR	4.58763691949661e-152	1.16221559693638	0.567	0.216	9.35419167885358e-148	6	VSIR
GADD45B	6.11341596573329e-152	1.19486617029864	0.608	0.212	1.24652551541302e-147	6	GADD45B
TYMP	2.64050698413801e-151	1.51390240081271	0.631	0.275	5.38399374065741e-147	6	TYMP
FKBP1A	6.89289187422424e-151	0.958897931131002	0.717	0.312	1.40546065315432e-146	6	FKBP1A
JARID2	1.41311511855664e-150	0.822022401359946	0.467	0.126	2.88134172673698e-146	6	JARID2
ATF3	5.47360244810007e-149	1.38639241237767	0.454	0.125	1.1160675391676e-144	6	ATF3
TNIP1	1.1568600253014e-148	0.996726240920621	0.526	0.169	2.35883759158955e-144	6	TNIP1
ATG3	1.32069515819243e-148	0.929706260488934	0.544	0.196	2.69289742755436e-144	6	ATG3
LGALS3	5.77584010598125e-148	1.25593214249471	0.788	0.421	1.17769379760958e-143	6	LGALS3
ATP5F1E1	9.11157464325802e-147	0.914091833430036	0.979	0.921	1.85785006976031e-142	6	ATP5F1E
CD63	4.66372357683387e-146	1.22896968949276	0.905	0.679	9.50933237316426e-142	6	CD63
NABP1	2.20263189067399e-145	1.19726121194459	0.632	0.25	4.49116642508427e-141	6	NABP1
ACTR3	2.65125345664275e-144	1.01874731809376	0.819	0.438	5.40590579809457e-140	6	ACTR3
CSRNP1	4.41620906277528e-144	0.791289310778629	0.489	0.141	9.0046502789988e-140	6	CSRNP1
M6PR	1.19140540928452e-143	0.962937463412034	0.625	0.25	2.42927562953114e-139	6	M6PR
ATP6V1F	2.25063705339655e-143	1.13285606155801	0.801	0.492	4.58904895187557e-139	6	ATP6V1F
GRB2	3.22513510267086e-143	1.08493557605239	0.678	0.323	6.57605047434589e-139	6	GRB2
RGS2	3.93042514830463e-143	1.48186388415257	0.662	0.279	8.01413687739313e-139	6	RGS2
CFLAR	5.60254504777856e-143	1.14814836347598	0.801	0.476	1.14235893524205e-138	6	CFLAR
POMP	7.41620129821772e-143	1.12990170963073	0.877	0.628	1.51216344470659e-138	6	POMP
RAB5C	1.7161291361272e-141	0.918301859688648	0.617	0.238	3.49918730856337e-137	6	RAB5C
CCL41	7.4428853583508e-140	2.80675733343958	0.383	0.093	1.51760432456773e-135	6	CCL4
ETF1	9.76382619605872e-140	0.786604136701877	0.538	0.18	1.99084416137637e-135	6	ETF1
PGK1	2.34978431697105e-139	1.16430351308644	0.805	0.469	4.79121022230396e-135	6	PGK1
CD53	7.14907695396466e-139	0.998165231223498	0.786	0.389	1.4576967909134e-134	6	CD53
CTSD	1.89864461863203e-138	1.36756082560576	0.611	0.255	3.87133637739072e-134	6	CTSD
DAZAP2	7.21542411770892e-137	0.883752714410704	0.715	0.314	1.47122497760085e-132	6	DAZAP2
ITM2B	1.06779949099574e-136	1.00016629575812	0.778	0.386	2.17724316214032e-132	6	ITM2B
MT-ND4	2.15249830110851e-136	0.845518759760852	0.98	0.962	4.38894403596026e-132	6	MT-ND4
TCIRG1	3.68739777801385e-136	0.807390144351464	0.436	0.13	7.51860406937024e-132	6	TCIRG1
RAB10	1.14972852113517e-134	0.881130665697747	0.514	0.18	2.34429645459462e-130	6	RAB10
TPM4	1.35886436300095e-134	1.08748309900827	0.776	0.423	2.77072443615894e-130	6	TPM4
LIPA	2.05499559022034e-132	0.786540396831045	0.283	0.055	4.19013600845928e-128	6	LIPA
RGS10	2.65820862198762e-131	0.846172500301931	0.65	0.245	5.42008738023276e-127	6	RGS10
ARPC21	3.04845571010858e-131	0.952454760840656	0.915	0.71	6.2158011929114e-127	6	ARPC2
ADGRE51	3.77030227974607e-131	0.98218574933396	0.65	0.264	7.68764634840224e-127	6	ADGRE5
MT-CO1	9.8952341387266e-131	0.802394087819035	0.979	0.967	2.01763824088635e-126	6	MT-CO1
TSPO	2.26858501716038e-130	1.27276211119853	0.624	0.278	4.62564484999e-126	6	TSPO
VPS35	3.2829056631668e-130	0.907100710803814	0.551	0.205	6.69384464719711e-126	6	VPS35
PPP1CB1	3.8799831301778e-130	0.883538379957362	0.774	0.375	7.91128560243253e-126	6	PPP1CB
EIF1	5.01399857953594e-130	0.826622857031592	0.99	0.953	1.02235431036738e-125	6	EIF1
TFRC	1.61432471403176e-129	1.18107096092849	0.443	0.131	3.29160809191076e-125	6	TFRC
ACSL4	4.0859266321704e-129	0.80661327059558	0.397	0.109	8.33120440299544e-125	6	ACSL4
MSN1	3.67150374459454e-127	0.851528763039378	0.749	0.332	7.48619613522827e-123	6	MSN
MT-ND11	6.67235200474307e-126	0.888443295805951	0.977	0.946	1.36049257376711e-121	6	MT-ND1
BTG12	1.07263831537664e-125	1.15969324490817	0.899	0.592	2.18710952505298e-121	6	BTG1
RAB7A	1.76444396341575e-125	0.798835292805615	0.604	0.248	3.59770124140472e-121	6	RAB7A
RNF13	2.11401255360496e-125	0.831278560567998	0.497	0.177	4.31047159680052e-121	6	RNF13
IQGAP1	2.62452048752419e-125	0.982009825088981	0.729	0.366	5.35139727406182e-121	6	IQGAP1
SFPQ	5.85467776379991e-125	0.923909100892669	0.715	0.342	1.1937687960388e-120	6	SFPQ
BZW1	8.7354321615171e-125	0.985588444453003	0.715	0.343	1.78115461773334e-120	6	BZW1
HSBP1	1.00086518606508e-124	0.886427676333442	0.701	0.354	2.04076411438669e-120	6	HSBP1
ATP2B1-AS1	2.73618322968486e-124	0.936020162821905	0.375	0.103	5.57907760532743e-120	6	ATP2B1-AS1
MAP3K8	9.2260965728621e-124	0.935946045039202	0.5	0.168	1.88120109120658e-119	6	MAP3K8
H3F3B	1.95866703393728e-123	0.855550519187481	0.98	0.928	3.99372208219812e-119	6	H3F3B
MTPN	2.3904994109693e-123	0.830105912933894	0.64	0.262	4.87422829896639e-119	6	MTPN
MAT2A	4.00101537241287e-123	1.04049008392549	0.496	0.172	8.15807034434985e-119	6	MAT2A
RHOA	4.04076373206876e-121	0.894363087103552	0.872	0.629	8.23911724968819e-117	6	RHOA
PDE4DIP	1.58973850338288e-120	0.895229729892618	0.366	0.099	3.2414768083977e-116	6	PDE4DIP
STAT1	1.59801273865846e-120	0.942614531330405	0.536	0.198	3.25834797412459e-116	6	STAT1
JMJD1C	4.78856417198313e-120	0.900031571699874	0.675	0.306	9.7638823466736e-116	6	JMJD1C
CFL11	8.54175045274292e-120	0.907829045115375	0.953	0.769	1.74166291731428e-115	6	CFL1
MYL6	1.40896134295948e-119	0.866082292512071	0.969	0.91	2.87287217829437e-115	6	MYL6
GNAI3	1.4691783782033e-119	0.775276045265391	0.617	0.258	2.99565471315654e-115	6	GNAI3
ACP5	5.66573270424044e-119	0.891011593905116	0.382	0.105	1.15524289839463e-114	6	ACP5
PTPN6	2.07165807639445e-118	0.825691969793305	0.544	0.205	4.22411081776828e-114	6	PTPN6
CSTB	3.14379311130667e-117	1.64903836918147	0.792	0.546	6.4101941539543e-113	6	CSTB
ARPC4	2.25964756920339e-116	0.79114407639464	0.672	0.296	4.60742139360572e-112	6	ARPC4
CD55	1.64058280663206e-115	1.10717700860113	0.618	0.281	3.34514834272276e-111	6	CD55
UCP2	1.78990484853947e-115	0.810800820962732	0.644	0.261	3.64961598617198e-111	6	UCP2
PNPLA8	2.68615816439765e-115	0.968743750066667	0.59	0.253	5.47707649720682e-111	6	PNPLA8
PRELID1	5.87562729557111e-115	1.23623212575586	0.584	0.262	1.19804040556695e-110	6	PRELID1
GNG5	7.50417280455984e-114	1.01947753157613	0.802	0.565	1.53010083484975e-109	6	GNG5
FOSB	2.8886935777118e-113	1.28419647702851	0.755	0.441	5.89004620495435e-109	6	FOSB
KLF6	2.6897582857907e-112	1.18963497371335	0.829	0.53	5.48441714472724e-108	6	KLF6
CAPZA2	2.7972086095891e-112	0.786530273946071	0.587	0.25	5.70350835495217e-108	6	CAPZA2
PPP1R15A	5.42123220038759e-112	0.980026519015296	0.717	0.393	1.10538924565903e-107	6	PPP1R15A
TALDO1	2.32055131266683e-111	0.911909788146841	0.699	0.388	4.73160412652767e-107	6	TALDO1
CHD1	4.77415112226307e-111	0.776917919611982	0.554	0.21	9.73449413829439e-107	6	CHD1
TKT	7.3496455284903e-111	1.0938231491762	0.611	0.298	1.49859272325917e-106	6	TKT
PFDN51	1.03519270585901e-109	0.805798209835147	0.954	0.872	2.11075792724653e-105	6	PFDN5
ZFAND5	1.04128701925928e-109	0.883733859521879	0.521	0.206	2.12318423226967e-105	6	ZFAND5
EIF4G2	6.33914448942736e-109	0.963593583639944	0.785	0.499	1.29255156139424e-104	6	EIF4G2
PTPN1	1.55397685697168e-108	0.89863597083121	0.595	0.275	3.16855881136526e-104	6	PTPN1
SLC39A8	7.95951696298048e-108	1.14401988206058	0.311	0.082	1.62294550875172e-103	6	SLC39A8
PDIA3	3.61524512986182e-107	0.980665905941976	0.691	0.391	7.37148481978824e-103	6	PDIA3
CSNK1A1	1.28975242219255e-104	0.849786415342562	0.647	0.32	2.62980518885062e-100	6	CSNK1A1
UBE2D3	3.40882279643621e-104	0.860940837696567	0.808	0.536	6.95058968193343e-100	6	UBE2D3
HNRNPU	4.85916564132387e-104	0.84277217527163	0.792	0.449	9.90783874265937e-100	6	HNRNPU
GAPDH	5.56742847373542e-103	0.799362224459233	0.954	0.89	1.13519866579465e-98	6	GAPDH
YWHAZ	1.45156566831691e-101	0.883657465358505	0.855	0.576	2.95974239769817e-97	6	YWHAZ
GDI2	1.82567940379575e-101	0.917666748013109	0.66	0.347	3.72256030433954e-97	6	GDI2
ARHGDIA	2.82171467289315e-101	0.832251582862511	0.651	0.33	5.75347621802913e-97	6	ARHGDIA
PRKAR1A	3.31321971425572e-101	0.779326891286654	0.558	0.238	6.75565499736742e-97	6	PRKAR1A
BLVRB	2.7737522369982e-100	0.94199348343353	0.499	0.217	5.65568081123932e-96	6	BLVRB
CDC42EP3	3.19070013110792e-100	0.783855327090146	0.301	0.076	6.50583756732906e-96	6	CDC42EP3
WSB1	3.20945017147642e-100	0.807606457368275	0.678	0.34	6.54406889964043e-96	6	WSB1
JUNB	1.0184305463509e-99	1.35667710810102	0.748	0.439	2.07657988400948e-95	6	JUNB
PRNP	1.03179432282594e-99	0.838779524376975	0.406	0.132	2.1038286242421e-95	6	PRNP
MT-ND31	2.91144743530723e-99	0.752827768567339	0.977	0.964	5.93644132059144e-95	6	MT-ND3
VMP1	5.36397113953253e-99	1.09023024777432	0.728	0.411	1.09371371535068e-94	6	VMP1
EMP3	7.53761031470331e-99	1.22884048434044	0.778	0.576	1.536918743168e-94	6	EMP3
RAP1B	1.25582111364434e-98	0.801965501637137	0.739	0.42	2.5606192507208e-94	6	RAP1B
NR4A21	3.08207803575256e-98	1.39304978073545	0.597	0.272	6.28435711489946e-94	6	NR4A2
CD482	9.47935869231326e-98	0.782449919312447	0.765	0.384	1.93284123736267e-93	6	CD48
DYNC1H1	5.16047914999347e-97	0.85873441446236	0.524	0.219	1.05222169868367e-92	6	DYNC1H1
EIF4A1	5.02947496687188e-95	0.760514341854241	0.648	0.33	1.02550994574518e-90	6	EIF4A1
MT-ND4L	6.2259163513512e-94	0.902340257629614	0.875	0.678	1.26946434404051e-89	6	MT-ND4L
ATP6AP1	1.75090740075325e-92	0.790345088790128	0.437	0.174	3.57010019013588e-88	6	ATP6AP1
EIF4A3	6.72437619300718e-92	0.955693311140252	0.37	0.122	1.37110030575416e-87	6	EIF4A3
ARL4C2	1.34533799659667e-91	0.834134194470263	0.52	0.196	2.74314417506062e-87	6	ARL4C
ZFP36	1.82455809926012e-91	1.32495970515146	0.782	0.533	3.72027396439139e-87	6	ZFP36
RNASET2	6.01176126682676e-91	0.842741830868195	0.51	0.225	1.22579812230598e-86	6	RNASET2
TNFAIP8	6.57666067944559e-91	1.17449713263544	0.61	0.304	1.34098111253895e-86	6	TNFAIP8
SLC7A5	1.52809926147901e-90	0.911803842458441	0.433	0.17	3.1157943941557e-86	6	SLC7A5
RAB1A	2.39198040587229e-90	0.754364441258939	0.538	0.261	4.8772480475736e-86	6	RAB1A
HSPA5	1.44781802773764e-88	1.5252848602498	0.85	0.672	2.95210095855704e-84	6	HSPA5
GPX4	2.72723865403177e-88	1.11630723161564	0.739	0.517	5.56083961557077e-84	6	GPX4
TPI1	4.61983664277155e-88	0.851265519875248	0.792	0.551	9.41984691461118e-84	6	TPI1
ADA2	2.43496404979268e-86	0.846311040143743	0.459	0.207	4.96489169752727e-82	6	ADA2
CCNI	4.16193186060327e-85	0.761910823690633	0.766	0.498	8.48617906377007e-81	6	CCNI
IRF2BP2	1.62545243199164e-83	0.773498945117907	0.519	0.228	3.31429750883095e-79	6	IRF2BP2
BNIP3L	2.40642900723127e-83	0.988235676398796	0.489	0.215	4.90670874574456e-79	6	BNIP3L
CTSC	3.25863294709117e-81	0.796111558908082	0.67	0.386	6.64435257911889e-77	6	CTSC
RYBP	8.42952926205091e-81	0.785061351553113	0.439	0.182	1.71878101653218e-76	6	RYBP
CLTA	5.23956289022825e-79	0.762251967101491	0.449	0.192	1.06834687331754e-74	6	CLTA
DDX21	9.6682550343707e-79	0.792368960642339	0.675	0.386	1.97135720150819e-74	6	DDX21
PLAC8	1.1000146815054e-77	0.751873444956345	0.358	0.116	2.24292993558952e-73	6	PLAC8
PSMB3	1.33051362793708e-77	0.75218305205179	0.778	0.568	2.71291728736371e-73	6	PSMB3
GBP5	1.89238927223762e-77	1.03570338587433	0.385	0.139	3.85858172609252e-73	6	GBP5
C4orf3	2.11880243165239e-76	0.766387274863424	0.813	0.646	4.32023815813923e-72	6	C4orf3
SYAP1	5.6495778164974e-76	0.800916554784075	0.563	0.278	1.15194891678382e-71	6	SYAP1
GLA	1.10060036508715e-75	0.770859919260033	0.423	0.185	2.24412414441269e-71	6	GLA
PSME2	1.38543791696241e-75	0.982775257441047	0.808	0.69	2.82490791268636e-71	6	PSME2
PHLDA1	4.91888509149112e-75	0.786838942995954	0.301	0.089	1.00296067015504e-70	6	PHLDA1
LMNA	9.19041623451094e-74	1.17348367290099	0.497	0.24	1.87392587021678e-69	6	LMNA
TNFAIP32	7.15631999267128e-72	0.940900900991594	0.691	0.372	1.45917364650567e-67	6	TNFAIP3
NR4A1	2.34180000112756e-71	0.998243424512465	0.557	0.298	4.77493020229911e-67	6	NR4A1
VAMP8	2.78514931667937e-71	0.962247251362371	0.692	0.498	5.67891945670923e-67	6	VAMP8
TUBA1A	9.01256596228584e-69	0.778084319001466	0.48	0.202	1.83766219971008e-64	6	TUBA1A
TXN	1.32713117640581e-68	1.49221577932091	0.742	0.581	2.70602046869145e-64	6	TXN
CANX	2.97121059259164e-66	0.76719099942574	0.64	0.441	6.05829839829435e-62	6	CANX
VAMP5	7.54639332062511e-66	0.961450273727028	0.5	0.264	1.53870959807546e-61	6	VAMP5
HSP90AA11	3.72435880562868e-65	0.965721220848726	0.926	0.805	7.59396760467688e-61	6	HSP90AA1
MT2A	7.10770832667068e-65	1.67027308940611	0.526	0.257	1.44926172780815e-60	6	MT2A
PNP	1.7249509008945e-64	0.798437968508166	0.427	0.196	3.51717488692389e-60	6	PNP
TUBA1B	7.51051210399948e-63	0.879666856035936	0.65	0.419	1.53139341800549e-58	6	TUBA1B
CALR	6.26909198057468e-62	0.811752166264643	0.803	0.657	1.27826785483918e-57	6	CALR
NFKBIZ	1.14632690927243e-60	0.86662844820049	0.51	0.261	2.33736056800649e-56	6	NFKBIZ
RGCC	3.33540711717724e-60	0.764216745989061	0.386	0.166	6.80089511192439e-56	6	RGCC
TWISTNB	9.97250965703337e-60	1.07543231270408	0.343	0.137	2.0333947190691e-55	6	TWISTNB
FNDC3B	9.69108121934192e-59	0.902993667393342	0.476	0.278	1.97601146062382e-54	6	FNDC3B
ELL2	7.64978552070088e-57	0.901165480072645	0.467	0.268	1.55979126767091e-52	6	ELL2
ZFP36L1	6.20050586250082e-54	0.940937822379862	0.623	0.376	1.26428314536392e-49	6	ZFP36L1
ATOX1	1.14432196964766e-53	0.793029627865876	0.613	0.436	2.33327249611157e-49	6	ATOX1
RNH1	2.16395027092567e-51	0.752676228110014	0.467	0.268	4.41229460241744e-47	6	RNH1
PPA1	6.64946792880076e-51	1.33735853674122	0.605	0.459	1.35582651068247e-46	6	PPA1
HSPA1A	2.34935901002687e-47	1.56764262582251	0.452	0.217	4.7903430214448e-43	6	HSPA1A
ARFGAP3	1.5444728899984e-42	0.826612498159669	0.534	0.387	3.14918022270675e-38	6	ARFGAP3
DDIT4	1.6561956558808e-42	0.937466073875527	0.452	0.25	3.37698294234095e-38	6	DDIT4
FABP5	2.55504786188192e-42	0.777879103608993	0.396	0.195	5.20974259037723e-38	6	FABP5
PYCARD	6.05865833055523e-41	0.90455058798403	0.369	0.201	1.23536043360021e-36	6	PYCARD
FCGR2B	6.20244934110574e-38	0.766319453561627	0.318	0.168	1.26467942065146e-33	6	FCGR2B
IER2	2.88334531455785e-33	0.759130391197846	0.551	0.37	5.87914109638346e-29	6	IER2
HSPH1	5.10883982905764e-33	0.977931022999014	0.332	0.173	1.04169244114485e-28	6	HSPH1
ISG151	1.72695621562649e-28	0.814601976659291	0.469	0.289	3.52126372366241e-24	6	ISG15
CYBA	3.52857875097835e-14	0.943444957471253	0.511	0.441	7.19477207324485e-10	6	CYBA
FOS	1.13935467903564e-11	1.06889609595339	0.566	0.488	2.32314419055367e-07	6	FOS
SLAMF7	2.05908099811256e-11	0.786115064103558	0.37	0.327	4.19846615515152e-07	6	SLAMF7
CXCL14	0	5.66540525562193	0.796	0.007	0	7	CXCL14
LUM	0	4.78291046057344	0.827	0.006	0	7	LUM
COL3A1	0	4.74113908828304	0.852	0.009	0	7	COL3A1
DCN	0	4.60291838803219	0.851	0.005	0	7	DCN
COL1A1	0	4.44917010125253	0.842	0.01	0	7	COL1A1
C11orf96	0	4.41067090072782	0.682	0.009	0	7	C11orf96
IGFBP5	0	4.33693565342079	0.749	0.005	0	7	IGFBP5
COL1A2	0	4.26765467584612	0.827	0.007	0	7	COL1A2
RARRES2	0	4.24780208778046	0.857	0.012	0	7	RARRES2
ADAMDEC1	0	4.0457159101347	0.621	0.014	0	7	ADAMDEC1
CCL11	0	4.00960778507581	0.391	0.003	0	7	CCL11
CALD1	0	3.66238067589743	0.918	0.016	0	7	CALD1
APOE	0	3.62842556320036	0.479	0.008	0	7	APOE
CHI3L1	0	3.5987417182576	0.439	0.002	0	7	CHI3L1
IFITM31	0	3.56564122317252	0.928	0.092	0	7	IFITM3
C1R	0	3.56038444155649	0.851	0.03	0	7	C1R
C1S	0	3.54356143020839	0.842	0.008	0	7	C1S
POSTN	0	3.54208474345067	0.564	0.003	0	7	POSTN
NNMT	0	3.4688490263047	0.8	0.013	0	7	NNMT
COL6A2	0	3.43063341555798	0.799	0.011	0	7	COL6A2
CFD	0	3.40799168418261	0.522	0.028	0	7	CFD
MMP3	0	3.38082169891007	0.251	0.002	0	7	MMP3
IGFBP7	0	3.33769760144816	0.837	0.022	0	7	IGFBP7
TIMP11	0	3.30249366969589	0.924	0.259	0	7	TIMP1
CCL2	0	3.2993210774518	0.528	0.011	0	7	CCL2
TMEM176B1	0	3.29051334420875	0.836	0.051	0	7	TMEM176B
EGR1	0	3.26693802771829	0.809	0.071	0	7	EGR1
CEBPD	0	3.25751375892063	0.634	0.043	0	7	CEBPD
COL6A1	0	3.24419579480913	0.836	0.011	0	7	COL6A1
PTGDS	0	3.23962218127311	0.475	0.006	0	7	PTGDS
TAGLN	0	3.10849126965011	0.458	0.016	0	7	TAGLN
F3	0	3.06475302598419	0.518	0.014	0	7	F3
COL6A3	0	3.05084690852049	0.721	0.013	0	7	COL6A3
A2M	0	3.03816352523607	0.755	0.024	0	7	A2M
ID3	0	2.96468133385576	0.69	0.132	0	7	ID3
TPM2	0	2.94699436627317	0.736	0.01	0	7	TPM2
CXCL1	0	2.91684313143968	0.488	0.021	0	7	CXCL1
CTSK	0	2.90578847401482	0.718	0.004	0	7	CTSK
S100A61	0	2.85892575880548	0.964	0.602	0	7	S100A6
SERPINF1	0	2.81528241489562	0.701	0.015	0	7	SERPINF1
S100A13	0	2.8091239337707	0.812	0.051	0	7	S100A13
MMP2	0	2.73549086890041	0.737	0.006	0	7	MMP2
TCIM	0	2.72536653064756	0.609	0.025	0	7	TCIM
PLAT	0	2.67025753057156	0.56	0.019	0	7	PLAT
TIMP3	0	2.62483693484474	0.519	0.01	0	7	TIMP3
SPARC	0	2.61016018716779	0.688	0.017	0	7	SPARC
PLPP1	0	2.60356365854829	0.713	0.032	0	7	PLPP1
MFAP4	0	2.5911097450927	0.696	0.001	0	7	MFAP4
FBLN1	0	2.55506887895054	0.681	0.001	0	7	FBLN1
TMEM176A1	0	2.53412084157282	0.733	0.035	0	7	TMEM176A
MEG3	0	2.49336459893277	0.64	0.003	0	7	MEG3
PDGFRA	0	2.45665801526335	0.651	0.002	0	7	PDGFRA
CYR61	0	2.36292	0.487	0.009	0	7	CYR61
FILIP1L	0	2.35200858334469	0.634	0.013	0	7	FILIP1L
SERPING1	0	2.33647670007313	0.733	0.019	0	7	SERPING1
CST31	0	2.3286088496253	0.8	0.116	0	7	CST3
PCOLCE	0	2.31359371643893	0.658	0.005	0	7	PCOLCE
STMN2	0	2.27848029286447	0.466	0.001	0	7	STMN2
IER31	0	2.26313250864319	0.637	0.114	0	7	IER3
THY1	0	2.25861957888852	0.622	0.007	0	7	THY1
HSPB1	0	2.23470634496674	0.733	0.154	0	7	HSPB1
C3	0	2.20170424013092	0.412	0.004	0	7	C3
MYL9	0	2.18671244314859	0.594	0.018	0	7	MYL9
FN1	0	2.17193310166894	0.513	0.008	0	7	FN1
TPM1	0	2.1651	0.596	0.047	0	7	TPM1
LAMA4	0	2.16291116208847	0.681	0.007	0	7	LAMA4
TCF21	0	2.14090251184453	0.563	0.002	0	7	TCF21
CEBPB1	0	2.11424257074418	0.594	0.1	0	7	CEBPB
IGFBP4	0	2.10715669657099	0.6	0.026	0	7	IGFBP4
TFPI	0	2.08796787090671	0.703	0.011	0	7	TFPI
FGF7	0	2.06564874532097	0.51	0.006	0	7	FGF7
CFH	0	2.01512452385432	0.618	0.014	0	7	CFH
RND3	0	1.99070045370686	0.564	0.013	0	7	RND3
RAB13	0	1.97905022853607	0.676	0.096	0	7	RAB13
ADH1B	0	1.97408709392216	0.369	0.001	0	7	ADH1B
RBP1	0	1.94392488822576	0.555	0.006	0	7	RBP1
PLAC9	0	1.93525338843618	0.406	0.002	0	7	PLAC9
PMP221	0	1.92350047587433	0.651	0.038	0	7	PMP22
TGFBI1	0	1.91016580282453	0.585	0.042	0	7	TGFBI
COL4A2	0	1.90787248324906	0.6	0.014	0	7	COL4A2
AGT	0	1.89854247162347	0.337	0	0	7	AGT
LTBP4	0	1.8955508657772	0.5	0.025	0	7	LTBP4
PROCR	0	1.89388738270845	0.597	0.01	0	7	PROCR
PDPN	0	1.89120665450331	0.594	0.003	0	7	PDPN
NUPR1	0	1.85986117380132	0.648	0.018	0	7	NUPR1
COL5A2	0	1.8580539619813	0.593	0.005	0	7	COL5A2
BMP4	0	1.85301180146944	0.503	0.001	0	7	BMP4
CYGB	0	1.79871176994874	0.521	0.003	0	7	CYGB
SOX4	0	1.79698746816521	0.639	0.074	0	7	SOX4
AEBP1	0	1.78567974185013	0.61	0.009	0	7	AEBP1
COL14A1	0	1.78382996601144	0.501	0.003	0	7	COL14A1
SOD21	0	1.76937562318693	0.816	0.214	0	7	SOD2
LRP1	0	1.7511389926732	0.624	0.028	0	7	LRP1
VCAN1	0	1.72940148360859	0.637	0.032	0	7	VCAN
GNG11	0	1.72231090983459	0.563	0.017	0	7	GNG11
PHLDA11	0	1.71138346760118	0.572	0.077	0	7	PHLDA1
SOD3	0	1.69949437106032	0.409	0.005	0	7	SOD3
CTGF	0	1.68800877657868	0.336	0.011	0	7	CTGF
CCDC80	0	1.67618700784182	0.448	0.004	0	7	CCDC80
PLAU	0	1.67209727068251	0.461	0.023	0	7	PLAU
PLK2	0	1.66976967077307	0.382	0.023	0	7	PLK2
SPON2	0	1.66509060549597	0.518	0.033	0	7	SPON2
MFGE8	0	1.65654488816649	0.519	0.024	0	7	MFGE8
CD151	0	1.65333452860316	0.673	0.115	0	7	CD151
NR2F1	0	1.64774667469848	0.478	0.002	0	7	NR2F1
COL18A1	0	1.64617422321205	0.5	0.021	0	7	COL18A1
COL5A1	0	1.6427684200789	0.53	0.006	0	7	COL5A1
LGALS3BP	0	1.61818056583564	0.587	0.041	0	7	LGALS3BP
VCAM1	0	1.61745789364611	0.503	0.013	0	7	VCAM1
CNN3	0	1.59741216440371	0.597	0.015	0	7	CNN3
TIMP2	0	1.5948297046091	0.606	0.051	0	7	TIMP2
FSTL1	0	1.58447310119391	0.563	0.01	0	7	FSTL1
TSC22D1	0	1.58196271273185	0.515	0.063	0	7	TSC22D1
TNC	0	1.57883772484982	0.307	0.003	0	7	TNC
TCEAL9	0	1.55481234806407	0.588	0.062	0	7	TCEAL9
GEM	0	1.55383922533495	0.421	0.031	0	7	GEM
NBL1	0	1.54682745245882	0.548	0.02	0	7	NBL1
HSD17B2	0	1.54662667769072	0.278	0.002	0	7	HSD17B2
HES1	0	1.5391070309382	0.397	0.038	0	7	HES1
LAMB1	0	1.5252174992393	0.516	0.018	0	7	LAMB1
YBX31	0	1.51760665628223	0.663	0.115	0	7	YBX3
BEX3	0	1.51395464852869	0.585	0.034	0	7	BEX3
IFI27	0	1.5054384391893	0.597	0.051	0	7	IFI27
EDNRB	0	1.50349611610504	0.497	0.004	0	7	EDNRB
FHL2	0	1.50305414356655	0.488	0.012	0	7	FHL2
IL1R1	0	1.49839259999954	0.548	0.038	0	7	IL1R1
ECM1	0	1.48124214424066	0.515	0.003	0	7	ECM1
CDH11	0	1.47723078458852	0.533	0.002	0	7	CDH11
IGFBP6	0	1.47583851380585	0.388	0.009	0	7	IGFBP6
NFIC	0	1.46962161106975	0.582	0.06	0	7	NFIC
COL12A1	0	1.45321023640103	0.37	0.002	0	7	COL12A1
BGN	0	1.44316515547945	0.404	0.004	0	7	BGN
CRISPLD2	0	1.44310844190184	0.475	0.013	0	7	CRISPLD2
MYLK	0	1.43902646552811	0.372	0.009	0	7	MYLK
PTMS	0	1.43419375175289	0.613	0.092	0	7	PTMS
CLU	0	1.43228028655368	0.301	0.023	0	7	CLU
DMKN	0	1.41567926947638	0.284	0.008	0	7	DMKN
MXRA5	0	1.41546694590925	0.466	0.002	0	7	MXRA5
PDLIM3	0	1.41144860141764	0.406	0.011	0	7	PDLIM3
EMP2	0	1.40611817406188	0.533	0.022	0	7	EMP2
SERPINH1	0	1.39325003789294	0.499	0.02	0	7	SERPINH1
EMILIN1	0	1.38446858845578	0.378	0.002	0	7	EMILIN1
DST	0	1.38221760420843	0.557	0.053	0	7	DST
COX7A1	0	1.38077329319459	0.518	0.013	0	7	COX7A1
PDGFRB	0	1.37765836504633	0.437	0.004	0	7	PDGFRB
C2	0	1.37470284640525	0.522	0.026	0	7	C2
CXCL12	0	1.37143156439532	0.375	0.005	0	7	CXCL12
AC245595.1	0	1.36695933843181	0.491	0.021	0	7	AC245595.1
QSOX1	0	1.34165692541059	0.464	0.047	0	7	QSOX1
PLEKHH2	0	1.33620008400927	0.416	0.005	0	7	PLEKHH2
COL4A1	0	1.33188421825643	0.394	0.013	0	7	COL4A1
LINC01082	0	1.33136854830375	0.431	0.001	0	7	LINC01082
PTN	0	1.33037652801699	0.366	0.001	0	7	PTN
TSPAN4	0	1.32781257365824	0.49	0.036	0	7	TSPAN4
TCEAL4	0	1.32714555687267	0.557	0.098	0	7	TCEAL4
NFIA	0	1.31213796895921	0.455	0.023	0	7	NFIA
EDIL3	0	1.30968911454075	0.436	0.003	0	7	EDIL3
FBN1	0	1.30792878397011	0.49	0.008	0	7	FBN1
RRAS	0	1.30713525539636	0.448	0.043	0	7	RRAS
PPP1R14A	0	1.30044745684883	0.269	0.006	0	7	PPP1R14A
PXDN	0	1.2917287989268	0.445	0.008	0	7	PXDN
CRYAB	0	1.28145631481092	0.269	0.002	0	7	CRYAB
FENDRR	0	1.27554960580709	0.443	0.001	0	7	FENDRR
PPIC	0	1.26695391105244	0.421	0.011	0	7	PPIC
BICC1	0	1.2591683993943	0.412	0	0	7	BICC1
EPB41L2	0	1.24280779733659	0.461	0.044	0	7	EPB41L2
GSN1	0	1.23437547216068	0.561	0.08	0	7	GSN
TRPA1	0	1.2324165055117	0.348	0.001	0	7	TRPA1
HGF	0	1.23167290107327	0.346	0.003	0	7	HGF
FHL1	0	1.20699826235662	0.472	0.01	0	7	FHL1
NRG1	0	1.20099942472988	0.296	0.013	0	7	NRG1
MXRA8	0	1.19244947226513	0.418	0.002	0	7	MXRA8
ADIRF	0	1.18468307338896	0.334	0.015	0	7	ADIRF
TM4SF1	0	1.17510297502992	0.327	0.019	0	7	TM4SF1
OLFML3	0	1.16556947772795	0.458	0.002	0	7	OLFML3
MAPK10	0	1.15472879679653	0.393	0.003	0	7	MAPK10
PALLD	0	1.15213158075027	0.401	0.018	0	7	PALLD
CAVIN3	0	1.14205508121881	0.343	0.009	0	7	CAVIN3
PTCH1	0	1.13716132706569	0.339	0.014	0	7	PTCH1
PBX1	0	1.13601965887439	0.416	0.01	0	7	PBX1
C9orf3	0	1.12518948019688	0.449	0.028	0	7	C9orf3
EFEMP2	0	1.12199823657594	0.451	0.006	0	7	EFEMP2
DDR2	0	1.12190179293634	0.434	0.016	0	7	DDR2
LOXL2	0	1.11844092453611	0.39	0.011	0	7	LOXL2
PCDH18	0	1.11797376241269	0.384	0.001	0	7	PCDH18
SPARCL1	0	1.11739005473922	0.382	0.015	0	7	SPARCL1
PLTP	0	1.11679587661761	0.385	0.043	0	7	PLTP
FOXF1	0	1.11647522296811	0.449	0.005	0	7	FOXF1
FAM114A1	0	1.10888443488188	0.463	0.061	0	7	FAM114A1
ADAMTS1	0	1.10012562036637	0.287	0.009	0	7	ADAMTS1
LAMC1	0	1.09297127107344	0.448	0.038	0	7	LAMC1
FERMT2	0	1.08946257434931	0.406	0.01	0	7	FERMT2
GGT5	0	1.08104572334632	0.388	0.012	0	7	GGT5
NOVA1	0	1.07697849542033	0.281	0.001	0	7	NOVA1
SGCB	0	1.07403319661865	0.434	0.038	0	7	SGCB
PLEKHA5	0	1.07365556178692	0.443	0.021	0	7	PLEKHA5
EMID1	0	1.07228343225758	0.376	0.003	0	7	EMID1
ABI3BP	0	1.06815583846401	0.264	0.001	0	7	ABI3BP
MAP1LC3A	0	1.06297502922889	0.343	0.025	0	7	MAP1LC3A
RBPMS	0	1.06273555191271	0.449	0.011	0	7	RBPMS
NID1	0	1.05223006094711	0.404	0.008	0	7	NID1
EPHX1	0	1.05138847320052	0.419	0.043	0	7	EPHX1
RAB34	0	1.04514125027182	0.443	0.044	0	7	RAB34
ANGPTL2	0	1.04452731256491	0.375	0.004	0	7	ANGPTL2
MRC2	0	1.04271941808748	0.407	0.005	0	7	MRC2
PRKG1	0	1.04192115846562	0.352	0.003	0	7	PRKG1
CLMP	0	1.03272124410046	0.39	0.004	0	7	CLMP
TGFB1I1	0	1.02230569283214	0.318	0.006	0	7	TGFB1I1
EMP1	0	1.02036237256168	0.401	0.028	0	7	EMP1
ST5	0	1.0193930072571	0.346	0.008	0	7	ST5
DKK3	0	1.0135055799811	0.376	0.005	0	7	DKK3
APP	0	1.00894885508646	0.479	0.039	0	7	APP
MMP14	0	1.00872864329831	0.361	0.018	0	7	MMP14
STEAP1	0	1.00759647861215	0.303	0.004	0	7	STEAP1
EFEMP1	0	1.00546811724571	0.328	0.001	0	7	EFEMP1
PRKAR2B	0	1.00362490473713	0.375	0.006	0	7	PRKAR2B
WLS	0	1.00234111572247	0.415	0.008	0	7	WLS
PRSS23	0	1.00131484248199	0.336	0.014	0	7	PRSS23
GSTM3	0	1.00067091646728	0.445	0.03	0	7	GSTM3
CCDC71L	0	0.994150325021993	0.307	0.017	0	7	CCDC71L
GJA1	0	0.992696162029954	0.354	0.008	0	7	GJA1
SULF1	0	0.990299102870643	0.279	0.002	0	7	SULF1
ANTXR1	0	0.988949543498916	0.379	0.002	0	7	ANTXR1
CTSL1	0	0.986446796875592	0.536	0.052	0	7	CTSL
PTGES	0	0.982907433539473	0.313	0.002	0	7	PTGES
SDC2	0	0.98089854297294	0.387	0.011	0	7	SDC2
ACTN11	0	0.978595512169367	0.461	0.053	0	7	ACTN1
FARP1	0	0.976668931744553	0.384	0.011	0	7	FARP1
PRRX1	0	0.971529582697592	0.369	0.002	0	7	PRRX1
SELENOP	0	0.966259542324488	0.488	0.031	0	7	SELENOP
TGM2	0	0.959642003579885	0.349	0.026	0	7	TGM2
FAM20C	0	0.946474626669135	0.345	0.005	0	7	FAM20C
VCL	0	0.944580606146264	0.421	0.039	0	7	VCL
FKBP10	0	0.936046471114416	0.352	0.005	0	7	FKBP10
ABCA8	0	0.929557620796916	0.269	0	0	7	ABCA8
SMPDL3A	0	0.929160659267826	0.328	0.015	0	7	SMPDL3A
CLEC11A	0	0.925459353405436	0.309	0.005	0	7	CLEC11A
GRK5	0	0.925039284331474	0.369	0.038	0	7	GRK5
AXL	0	0.920961002910552	0.391	0.01	0	7	AXL
CAVIN1	0	0.917637415501722	0.393	0.015	0	7	CAVIN1
EHD2	0	0.914768943088552	0.348	0.008	0	7	EHD2
GLT8D2	0	0.914109032063144	0.385	0.004	0	7	GLT8D2
SERPINE2	0	0.909993166621913	0.275	0.005	0	7	SERPINE2
SAMD11	0	0.90640857349604	0.287	0.005	0	7	SAMD11
SGCE	0	0.902307777258476	0.385	0.019	0	7	SGCE
RBMS3	0	0.901664836236347	0.349	0.003	0	7	RBMS3
KANK2	0	0.898450277655807	0.345	0.013	0	7	KANK2
PLPP3	0	0.893290304865806	0.325	0.011	0	7	PLPP3
HAPLN1	0	0.890450182705132	0.254	0.001	0	7	HAPLN1
SCARA5	0	0.882239184188995	0.297	0.001	0	7	SCARA5
WNT2B	0	0.879383140882848	0.333	0.007	0	7	WNT2B
PAPPA	0	0.879265027991253	0.261	0.003	0	7	PAPPA
PLOD2	0	0.876761291783998	0.333	0.007	0	7	PLOD2
WNT5A	0	0.868914138466678	0.284	0.007	0	7	WNT5A
CTTN	0	0.849693076293548	0.379	0.034	0	7	CTTN
TMEM98	0	0.848276188939487	0.364	0.006	0	7	TMEM98
SLC9A3R2	0	0.840183753526317	0.339	0.014	0	7	SLC9A3R2
FXYD1	0	0.832695108919843	0.276	0.014	0	7	FXYD1
P4HA2	0	0.832012650796034	0.372	0.022	0	7	P4HA2
PTGR1	0	0.831703664071151	0.379	0.015	0	7	PTGR1
S100A16	0	0.829066889056999	0.421	0.022	0	7	S100A16
ITIH5	0	0.826474603458484	0.266	0.004	0	7	ITIH5
FBLIM1	0	0.8242454526129	0.39	0.022	0	7	FBLIM1
EPAS1	0	0.817251391674496	0.387	0.032	0	7	EPAS1
APOC1	0	0.814082870988235	0.301	0.015	0	7	APOC1
ADGRL3	0	0.812642319402986	0.275	0	0	7	ADGRL3
FGFR1	0	0.808703254398206	0.351	0.022	0	7	FGFR1
CSF1	0	0.804044825116558	0.349	0.03	0	7	CSF1
GPX8	0	0.791738083800003	0.363	0.004	0	7	GPX8
LAMB2	0	0.785968242358243	0.316	0.011	0	7	LAMB2
NEXN	0	0.784497354022079	0.285	0.005	0	7	NEXN
NDN	0	0.78291134356095	0.333	0.004	0	7	NDN
FAM92A	0	0.779182799961662	0.321	0.007	0	7	FAM92A
NR2F2	0	0.776006303788963	0.254	0.012	0	7	NR2F2
HTRA1	0	0.775043141997649	0.299	0.01	0	7	HTRA1
GNG12	0	0.767659166491494	0.339	0.013	0	7	GNG12
WWTR1	0	0.767275626657866	0.325	0.012	0	7	WWTR1
TNFAIP6	0	0.757087828434399	0.304	0.021	0	7	TNFAIP6
ENAH	0	0.753374005559568	0.304	0.007	0	7	ENAH
LHFPL6	0	0.750103536064909	0.325	0.01	0	7	LHFPL6
CAV2	7.26438913932453e-305	0.812941504411646	0.267	0.019	1.48120894550827e-300	7	CAV2
ETS21	1.36802615484851e-303	0.951328306767417	0.501	0.07	2.78940532973611e-299	7	ETS2
THBS11	2.33984968570986e-301	1.30071846289745	0.439	0.055	4.77095350916241e-297	7	THBS1
ACTA2	2.37555741447715e-300	2.03498911983906	0.272	0.02	4.84376156811891e-296	7	ACTA2
FOS1	2.01113502454459e-299	2.88265449968902	0.93	0.472	4.10070431504643e-295	7	FOS
PDLIM1	6.6601993311541e-297	1.70909378149445	0.601	0.131	1.35801464362232e-292	7	PDLIM1
ITGAV	1.47999970805073e-295	0.756502006670242	0.379	0.043	3.01771940471544e-291	7	ITGAV
PDLIM2	2.68655014591754e-291	0.774687498983858	0.343	0.035	5.47787574752586e-287	7	PDLIM2
IL6ST	4.70875596216e-291	1.61883755635334	0.621	0.139	9.60115340684424e-287	7	IL6ST
F2R	2.69661159642004e-288	1.29960067938493	0.422	0.058	5.49839104510047e-284	7	F2R
PKIG	1.89115699616281e-287	1.22365698292875	0.469	0.071	3.85606911517598e-283	7	PKIG
LGALS11	3.7096167733772e-284	2.95859885896656	0.901	0.549	7.56390860091612e-280	7	LGALS1
CPQ	1.48704756939635e-280	1.00354832648397	0.431	0.062	3.03208999399917e-276	7	CPQ
TUBA1A1	9.37177587408848e-280	1.95447525170471	0.725	0.191	1.91090510072664e-275	7	TUBA1A
ID1	4.44529160652237e-275	1.56473497840869	0.303	0.029	9.0639495856991e-271	7	ID1
KLF9	4.62626093682611e-272	0.824302582405276	0.352	0.04	9.43294605018843e-268	7	KLF9
SPRY1	1.26525419419521e-271	1.00833549143125	0.337	0.036	2.57985330196404e-267	7	SPRY1
ADM	4.28661147267394e-271	1.12381673533906	0.291	0.026	8.74040079278216e-267	7	ADM
RHOC	2.59930492618568e-270	1.10999717813204	0.578	0.109	5.29998274449261e-266	7	RHOC
CD81	2.13828459142707e-269	1.80298310521288	0.794	0.288	4.3599622819198e-265	7	CD81
ITGB1	1.723389455155e-259	1.82540280384831	0.725	0.225	3.51399109906105e-255	7	ITGB1
CTSC1	2.06408456878664e-257	2.91829486000878	0.822	0.38	4.20866843575595e-253	7	CTSC
SERPINB6	2.21746315568123e-254	1.08435425650459	0.506	0.092	4.52140737443403e-250	7	SERPINB6
TNFAIP21	4.26116703562638e-253	1.45006509635298	0.461	0.079	8.68851958564218e-249	7	TNFAIP2
ATF31	7.41921208688197e-253	2.1619657072992	0.558	0.12	1.51277734451523e-248	7	ATF3
RTL8C	2.49409750186925e-251	0.862608631697927	0.364	0.048	5.0854648063114e-247	7	RTL8C
LEPROT	3.18198176862409e-247	1.49544780609891	0.624	0.169	6.48806082622452e-243	7	LEPROT
CD631	2.13307753934272e-242	2.36433852217144	0.894	0.68	4.3493451027198e-238	7	CD63
ITGA5	1.40723674590576e-241	0.816376259800473	0.328	0.038	2.86935572490185e-237	7	ITGA5
LPP	1.6823909863694e-241	1.20233948477796	0.551	0.114	3.43039522120721e-237	7	LPP
JUN	4.08194383960572e-239	2.65017177631025	0.873	0.41	8.32308348895606e-235	7	JUN
SLC25A371	2.59412595714033e-237	0.911763626237776	0.515	0.098	5.28942282660912e-233	7	SLC25A37
PGRMC1	1.33129269607341e-234	0.818518833176462	0.36	0.051	2.71450580729368e-230	7	PGRMC1
EVA1B	1.75168307501935e-227	0.838075719946339	0.301	0.036	3.57168178996445e-223	7	EVA1B
CXCL21	1.01806151901022e-226	1.62736967252409	0.321	0.039	2.07582743726184e-222	7	CXCL2
VIM1	5.76962636725966e-224	1.89579945335839	0.922	0.62	1.17642681628425e-219	7	VIM
KLF101	3.90645740976582e-223	1.13486509481394	0.487	0.101	7.96526665851251e-219	7	KLF10
LGALS31	5.20816918441139e-220	1.72761887941391	0.842	0.419	1.06194569670148e-215	7	LGALS3
LXN	2.67640994565787e-218	0.835989500586871	0.333	0.046	5.45719987919639e-214	7	LXN
SEPT11	1.06533132691409e-208	0.89594714599385	0.439	0.086	2.17221057557783e-204	7	SEPT11
KLF41	1.44818393508152e-208	1.19113161341007	0.337	0.048	2.95284704363122e-204	7	KLF4
HSPA1A1	1.71713452375349e-208	2.1968110186236	0.667	0.208	3.50123729393336e-204	7	HSPA1A
CD9	7.15901984032349e-206	1.19708245938092	0.506	0.114	1.45972414544196e-201	7	CD9
LMNA1	1.74865564341709e-205	1.54934821820658	0.693	0.231	3.56550885692745e-201	7	LMNA
ZFP36L11	4.18844883255402e-204	1.74029335095651	0.834	0.367	8.54024716957765e-200	7	ZFP36L1
DSTN	7.54752091954393e-204	1.81332275328969	0.781	0.392	1.53893951549501e-199	7	DSTN
FTH11	1.32895164362106e-202	1.6259101365566	0.97	0.728	2.70973240134334e-198	7	FTH1
LAPTM4A	1.68945711254825e-195	1.75964236538977	0.794	0.447	3.44480305248589e-191	7	LAPTM4A
SELENOM	9.31064146519732e-195	2.19842522529338	0.754	0.378	1.89843979475373e-190	7	SELENOM
LIMA1	1.71101504555738e-193	1.05367276272731	0.516	0.125	3.4887596778915e-189	7	LIMA1
CRYBG3	3.68345901752369e-193	0.892986606318966	0.318	0.048	7.51057293673081e-189	7	CRYBG3
SPATS2L	2.16942273289062e-191	0.828676886166981	0.355	0.058	4.42345295236397e-187	7	SPATS2L
DPYSL2	7.10514978403386e-190	0.75348978492587	0.372	0.064	1.4487400409645e-185	7	DPYSL2
UGCG	3.73502181511364e-182	0.9735352847444	0.451	0.099	7.61570948101672e-178	7	UGCG
RGS3	4.98644498301001e-180	0.800227929343493	0.267	0.035	1.01673613203574e-175	7	RGS3
CAV1	1.61091967932159e-176	1.61994803744175	0.5	0.142	3.28466522613673e-172	7	CAV1
IER21	5.9814092734932e-171	2.31222353782168	0.751	0.361	1.21960935086526e-166	7	IER2
NFKBIA1	2.62461625577219e-167	1.66648306104666	0.779	0.343	5.3515925455195e-163	7	NFKBIA
S100A111	1.06158518288381e-166	1.33783969135408	0.888	0.588	2.16457218790009e-162	7	S100A11
IFITM1	4.90032886031573e-166	0.976640980147163	0.475	0.111	9.99177054618378e-162	7	IFITM1
CTSB1	1.8956243867098e-165	0.874922526368377	0.603	0.187	3.86517812450128e-161	7	CTSB
RHOB	3.51514585327714e-165	1.27122322204902	0.504	0.146	7.16738239483209e-161	7	RHOB
RCN1	4.57715275529358e-165	0.840400422963443	0.364	0.076	9.3328144680436e-161	7	RCN1
DUSP11	1.63067598116439e-164	1.45884864614599	0.776	0.37	3.32494832559419e-160	7	DUSP1
RBMS11	4.55046239151076e-164	0.750113161329951	0.454	0.101	9.27839281629045e-160	7	RBMS1
ALDH21	2.9382682287313e-162	0.866072303821744	0.378	0.079	5.99112891838311e-158	7	ALDH2
ANXA51	4.97263923368909e-161	1.59808956744519	0.787	0.479	1.0139211397492e-156	7	ANXA5
S100A101	3.78001303818557e-160	1.92878550425114	0.791	0.372	7.70744658486039e-156	7	S100A10
JUNB1	1.76215996457313e-159	1.97317	0.809	0.437	3.59304416776461e-155	7	JUNB
ADH5	2.31956168493053e-153	1.25573804310219	0.612	0.234	4.72958627557335e-149	7	ADH5
RTN41	7.58742132515356e-152	1.11261755992548	0.603	0.211	1.54707520819881e-147	7	RTN4
TCF4	1.89221231350847e-148	1.3827894368722	0.637	0.269	3.85822090724378e-144	7	TCF4
SCARB2	5.23769027555198e-148	0.942067469565331	0.475	0.145	1.06796504718505e-143	7	SCARB2
MDK	6.96333703224366e-148	0.777370634670302	0.257	0.04	1.41982442087448e-143	7	MDK
FCGRT1	2.99388973114524e-145	1.13317670253887	0.569	0.209	6.10454116180514e-141	7	FCGRT
LY6E1	9.90697466245016e-138	1.05119659020761	0.584	0.207	2.02003213367359e-133	7	LY6E
SPTBN1	2.21580032692764e-136	0.801929541037783	0.466	0.129	4.51801686660547e-132	7	SPTBN1
PTTG1IP	4.3820029833696e-136	0.933311662450531	0.412	0.108	8.93490408309061e-132	7	PTTG1IP
SQSTM1	1.08545002935734e-135	1.51196373675181	0.737	0.404	2.21323260985961e-131	7	SQSTM1
ZFP361	2.91977217442745e-134	1.87012496405133	0.797	0.533	5.95341546365757e-130	7	ZFP36
PRNP1	3.14896890940083e-134	0.789728294110316	0.458	0.13	6.42074760626829e-130	7	PRNP
APLP21	4.7840619501183e-134	0.861028156830596	0.454	0.125	9.75470231629121e-130	7	APLP2
WARS1	1.03596979954788e-133	0.987040839042683	0.531	0.182	2.11234242127813e-129	7	WARS
CYB5R3	2.56121582719259e-131	0.855427147438269	0.455	0.135	5.22231907164569e-127	7	CYB5R3
NCOA7	2.70366494535283e-131	1.36465999005407	0.5	0.165	5.51277282357441e-127	7	NCOA7
TSHZ2	1.97944731289718e-130	0.788500916104938	0.325	0.069	4.03609307099735e-126	7	TSHZ2
TNFSF10	7.44040741492781e-128	0.801478712449721	0.478	0.14	1.51709907190378e-123	7	TNFSF10
NEAT11	2.64041897657049e-124	1.34595187827536	0.943	0.867	5.38381429322724e-120	7	NEAT1
MYL61	9.85075028417887e-123	1.16446389151191	0.93	0.912	2.00856798294407e-118	7	MYL6
SOCS31	4.28274921756191e-121	1.60323238083228	0.654	0.326	8.73252565460874e-117	7	SOCS3
EID1	3.09338992535121e-120	1.31370365348015	0.748	0.477	6.30742205779112e-116	7	EID1
TMEM14C	5.24139748017123e-118	1.14376340141051	0.654	0.347	1.06872094620691e-113	7	TMEM14C
MAP4	9.20880065019184e-117	0.851688928834228	0.467	0.149	1.87767445257412e-112	7	MAP4
MGST3	3.18962574644207e-116	1.28732	0.716	0.455	6.50364689699537e-112	7	MGST3
ACSL41	3.27003326760736e-115	0.947572968728075	0.388	0.11	6.66759783265141e-111	7	ACSL4
FOSB1	1.26393306986655e-114	1.67304418604128	0.737	0.443	2.5771595294579e-110	7	FOSB
HSBP11	4.72089133197545e-113	1.07191582233645	0.672	0.356	9.62589742589794e-109	7	HSBP1
CD59	7.5588724910705e-113	0.953141419918191	0.499	0.18	1.54125410092927e-108	7	CD59
MUM1	9.60119678428633e-113	0.786673504129418	0.281	0.06	1.95768402431598e-108	7	MUM1
CALU	3.50554382350811e-112	1.36586443484002	0.596	0.316	7.14780385613303e-108	7	CALU
ZBTB20	7.98375361060125e-112	0.930686599209708	0.552	0.215	1.6278873612016e-107	7	ZBTB20
UBE2E3	8.80853829910512e-111	0.805382569236456	0.422	0.138	1.79606095918753e-106	7	UBE2E3
ILK	2.27017720954327e-110	0.793469560633512	0.46	0.15	4.62889133025873e-106	7	ILK
SELENOW	3.27105426933965e-109	1.11837070552006	0.712	0.375	6.66967965518355e-105	7	SELENOW
RAC11	1.63378976039312e-108	0.953112758861692	0.537	0.204	3.33129732144156e-104	7	RAC1
SERF2	5.6264964730421e-106	0.874054357317533	0.939	0.937	1.14724263085328e-101	7	SERF2
ITM2B1	5.64188867228915e-106	1.18445814419893	0.71	0.39	1.15038110027976e-101	7	ITM2B
CYB5A	1.09648319356688e-105	0.823300911442769	0.446	0.156	2.23572923168286e-101	7	CYB5A
CISD1	6.56792243175602e-105	0.831519281512506	0.439	0.151	1.33919938383505e-100	7	CISD1
ICAM11	1.33238613812483e-103	1.00716419352833	0.401	0.121	2.71673533563653e-99	7	ICAM1
ARL3	4.25608084458546e-103	0.82752659132435	0.49	0.193	8.67814884210976e-99	7	ARL3
REXO2	3.51085159055274e-102	1.01596699132119	0.557	0.26	7.15862639313704e-98	7	REXO2
ANXA21	1.6554464757372e-101	1.31562290178134	0.691	0.41	3.37545536402816e-97	7	ANXA2
TPI11	7.7145051063977e-101	1.16489783847528	0.804	0.551	1.57298759119449e-96	7	TPI1
PPIB	9.59312053820556e-101	0.987790808880264	0.852	0.775	1.95603727774011e-96	7	PPIB
ATOX11	1.37045733361957e-99	1.04636121155131	0.696	0.432	2.7943625032503e-95	7	ATOX1
TUBB	2.00724528293779e-99	0.869120100852777	0.601	0.264	4.09277313191016e-95	7	TUBB
SERTAD1	6.96992066883445e-99	0.949826669402904	0.451	0.155	1.42116682437534e-94	7	SERTAD1
TPM41	2.10215849935924e-98	1.02370198877519	0.719	0.427	4.28630118019349e-94	7	TPM4
TMOD3	1.32060183146921e-96	0.792967071725189	0.466	0.163	2.69270713436573e-92	7	TMOD3
AHI1	8.58985311292289e-92	0.970730363698643	0.458	0.173	1.75147104972498e-87	7	AHI1
FLNA1	2.65325142313216e-88	0.951986952300345	0.321	0.088	5.40997965176647e-84	7	FLNA
S100A42	6.05504658507011e-86	1.16085382680266	0.815	0.469	1.2346239986958e-81	7	S100A4
COMT	2.17662698810657e-84	0.780833504286065	0.466	0.196	4.43814242874929e-80	7	COMT
CTNNB11	1.47283809193513e-83	0.819449646138085	0.534	0.222	3.00311686945572e-79	7	CTNNB1
DNAJB4	1.97335029546263e-83	0.750135947502572	0.304	0.088	4.0236612524483e-79	7	DNAJB4
SEC11A	5.78201702671267e-83	1.00938669243475	0.713	0.513	1.17895327174671e-78	7	SEC11A
SNX3	1.74109757371135e-82	1.06301241612916	0.533	0.267	3.55009795279744e-78	7	SNX3
GOLIM4	1.99915193936587e-82	0.821369034579205	0.315	0.097	4.07627080436702e-78	7	GOLIM4
MT2A1	2.62114547829446e-82	1.88213114124671	0.558	0.256	5.34451563024241e-78	7	MT2A
RRBP1	4.5787240543888e-82	1.01232621113859	0.666	0.416	9.33601834689876e-78	7	RRBP1
HSPA1B	1.4950397977459e-80	1.28621517838446	0.443	0.183	3.04838614760389e-76	7	HSPA1B
GADD45B1	1.69181221393129e-80	1.3985860680158	0.503	0.217	3.44960510420589e-76	7	GADD45B
TLE4	2.06221189457235e-79	1.02993982587872	0.425	0.167	4.20485005303302e-75	7	TLE4
GAPDH1	6.22140216622788e-78	0.822130024396936	0.91	0.893	1.26854390169387e-73	7	GAPDH
C12orf57	6.96998765896687e-78	0.895721787790716	0.749	0.547	1.42118048366334e-73	7	C12orf57
ADAM28	7.06685816107678e-78	1.15215191529972	0.345	0.123	1.44093237904356e-73	7	ADAM28
MT-CO11	9.6825538096619e-78	0.780135492905604	0.969	0.967	1.97427272179006e-73	7	MT-CO1
HSP90AB1	1.55437186260794e-77	0.824242007850152	0.863	0.762	3.1693642278576e-73	7	HSP90AB1
CSRP1	1.00670994112434e-76	0.896497920843109	0.385	0.149	2.05268156995253e-72	7	CSRP1
SKP1	1.47591022645486e-76	0.854553408315202	0.83	0.687	3.00938095174145e-72	7	SKP1
CD991	1.77030705852901e-76	1.1992692126353	0.658	0.402	3.60965609234066e-72	7	CD99
PPP1R15A1	4.60762928365044e-75	1.0097301005532	0.657	0.397	9.39495610936324e-71	7	PPP1R15A
MINOS1	5.43518961431823e-75	0.915038845983149	0.681	0.433	1.10823516235949e-70	7	MINOS1
UBB	2.42065249888095e-74	0.811946052208867	0.848	0.853	4.93571044521825e-70	7	UBB
NFE2L21	5.44372556039557e-74	0.751299833968204	0.59	0.292	1.10997564176466e-69	7	NFE2L2
STAT2	6.39334743906118e-74	0.863895888924845	0.397	0.154	1.30360354282458e-69	7	STAT2
SEM1	9.21844838042379e-74	0.908231752796358	0.758	0.57	1.87964162476841e-69	7	SEM1
GSTP1	4.17961974400728e-72	0.782416990012718	0.836	0.683	8.52224465803085e-68	7	GSTP1
NUCKS1	1.17936529649648e-70	0.79725145475756	0.646	0.364	2.40472583955631e-66	7	NUCKS1
PKM1	9.21070451729833e-70	0.956108475756574	0.624	0.354	1.87806265107713e-65	7	PKM
BSG	1.01563192478867e-69	0.956825743221015	0.616	0.399	2.0708734946441e-65	7	BSG
POLR2L	1.67605816413492e-68	0.915548207326473	0.764	0.654	3.41748259667111e-64	7	POLR2L
NFKBIZ1	2.15419645804958e-68	0.866548398071425	0.533	0.26	4.39240657796308e-64	7	NFKBIZ
STAT3	4.64322014119688e-68	0.896754867649973	0.615	0.328	9.46752586790043e-64	7	STAT3
NDUFA4	6.98843625418609e-68	0.96709058201477	0.818	0.792	1.42494215222854e-63	7	NDUFA4
TAGLN2	7.75158847961514e-68	0.754158284056069	0.74	0.497	1.58054889099353e-63	7	TAGLN2
CLTA1	2.45772982688671e-67	0.824841215931173	0.431	0.193	5.011311117022e-63	7	CLTA
DYNLL1	1.02940108968816e-66	0.966237931811563	0.775	0.73	2.09894882187416e-62	7	DYNLL1
NDUFS51	1.50794159501335e-64	0.840889428870776	0.788	0.684	3.07469291223223e-60	7	NDUFS5
SAT2	1.72463983634815e-64	0.877769602572884	0.576	0.365	3.51654062631389e-60	7	SAT2
PSMB5	1.98048975863657e-64	0.821667196352436	0.555	0.34	4.03821861785996e-60	7	PSMB5
NENF	5.268946616872e-64	0.780329656150556	0.304	0.108	1.0743382151802e-59	7	NENF
CAPZB	1.13324417650541e-63	0.809251206895842	0.625	0.358	2.31068487589452e-59	7	CAPZB
ARID5B	2.79683841005751e-63	0.91747077503392	0.685	0.475	5.70275351810727e-59	7	ARID5B
PHPT1	3.10479194006665e-63	0.88718425075661	0.691	0.548	6.3306707657959e-59	7	PHPT1
DNAJB12	5.67902336794978e-63	1.13772282240798	0.585	0.321	1.15795286472496e-58	7	DNAJB1
AC020916.1	3.98163844427515e-62	1.0546254395442	0.445	0.203	8.11856078787703e-58	7	AC020916.1
NAP1L1	4.59922414106397e-59	0.801423706509593	0.7	0.469	9.37781802362943e-55	7	NAP1L1
VKORC1	4.94783204236223e-58	0.928112489652064	0.487	0.282	1.00886295343766e-53	7	VKORC1
ZFP36L22	1.63609622091015e-56	0.971327528724123	0.706	0.499	3.33600019443579e-52	7	ZFP36L2
SLC38A2	4.05599886269634e-56	1.19483856095945	0.587	0.377	8.27018168103785e-52	7	SLC38A2
NR4A11	1.63630167247345e-55	1.09788313409645	0.522	0.301	3.33641911017336e-51	7	NR4A1
AP2M1	8.50835366296809e-55	0.77143144424066	0.558	0.343	1.73485331187919e-50	7	AP2M1
DNAJA11	1.76271862245532e-53	0.768900901979678	0.757	0.579	3.5941832711864e-49	7	DNAJA1
KCNQ1OT1	2.37801597076021e-51	0.940109642449532	0.325	0.138	4.84877456438007e-47	7	KCNQ1OT1
MAGED2	3.75518234981946e-51	0.762995559338906	0.457	0.263	7.65681681128187e-47	7	MAGED2
PDIA31	4.68968505283483e-51	0.84952267486901	0.587	0.397	9.56226782273023e-47	7	PDIA3
KRT10	1.66496766563665e-50	1.01922994392886	0.43	0.233	3.39486907023313e-46	7	KRT10
HNRNPU1	4.70622414077706e-50	0.876952833800841	0.664	0.456	9.59599102304443e-46	7	HNRNPU
WTAP1	3.19335718349062e-49	0.808364827910338	0.506	0.277	6.51125529713737e-45	7	WTAP
IFI27L2	4.28384129051501e-48	0.753649047543345	0.634	0.478	8.7347523913601e-44	7	IFI27L2
SEC62	1.05441994561797e-46	0.829303100884244	0.785	0.707	2.14996226911503e-42	7	SEC62
NDUFC2	9.92330920466011e-46	0.776531041748628	0.706	0.594	2.0233627468302e-41	7	NDUFC2
EMP31	1.11481358665082e-44	0.999151377695595	0.706	0.58	2.27310490318102e-40	7	EMP3
NDUFC1	1.17384649898486e-44	0.785148396762517	0.621	0.44	2.39347301143012e-40	7	NDUFC1
IRF1	2.87968609750071e-44	1.26105521404383	0.621	0.452	5.87167995280396e-40	7	IRF1
VMP11	3.86193310357635e-44	0.847994647208418	0.619	0.416	7.87448159819218e-40	7	VMP1
ATP5PD	4.60432147122863e-43	0.766157368072746	0.636	0.481	9.38821147983517e-39	7	ATP5PD
JUND	3.65341964867879e-42	0.978182737812675	0.79	0.685	7.44932266365606e-38	7	JUND
CCNL1	4.39093245111885e-42	0.77852823363243	0.642	0.484	8.95311126783133e-38	7	CCNL1
HNRNPH1	5.67277782419511e-42	1.03733208154405	0.721	0.554	1.15667939835338e-37	7	HNRNPH1
KLF2	7.68119923476738e-42	1.41836284587464	0.367	0.186	1.56619652396907e-37	7	KLF2
MALAT1	1.38286597106448e-40	0.930398746873946	0.978	0.966	2.81966371500047e-36	7	MALAT1
NME3	1.17025195427969e-39	0.762950983221774	0.367	0.196	2.38614373477629e-35	7	NME3
RPS4Y1	3.7784436310066e-39	1.03042896503631	0.451	0.281	7.70424656362246e-35	7	RPS4Y1
MIF	9.31959351063785e-39	0.967750106993176	0.407	0.238	1.90026511681906e-34	7	MIF
ARGLU1	1.40327178480689e-33	0.758913749098361	0.527	0.344	2.86127116922125e-29	7	ARGLU1
BST2	7.7337629100153e-29	0.910907285006719	0.609	0.571	1.57691425735212e-24	7	BST2
GPX41	9.28542528743936e-27	0.76326947559326	0.599	0.524	1.89329821610889e-22	7	GPX4
IGHG41	0	3.67362691118986	0.954	0.25	0	8	IGHG4
IGHG31	0	3.49638109440823	0.998	0.349	0	8	IGHG3
IGHG11	0	3.4528646699517	0.986	0.348	0	8	IGHG1
IGHGP1	0	3.2973024133639	0.653	0.103	0	8	IGHGP
IGHG21	1.19668289682704e-269	3.38665551992891	0.692	0.152	2.44003642663033e-265	8	IGHG2
IGLC31	1.27958104650138e-240	3.11700413005811	0.983	0.54	2.60906575381632e-236	8	IGLC3
IGLC21	3.52362994228643e-235	3.20856200981907	0.993	0.677	7.18468145232202e-231	8	IGLC2
IGLV6-571	1.37164826338817e-226	2.61519584425796	0.544	0.113	2.79679080904848e-222	8	IGLV6-57
IGLC7	7.4240619598661e-211	4.39489091184431	0.34	0.044	1.5137662336167e-206	8	IGLC7
MZB13	2.99859143988642e-210	1.81004709254718	0.993	0.478	6.1141279459284e-206	8	MZB1
PRDX41	1.73078661770441e-206	1.65710362040039	0.945	0.458	3.5290739134993e-202	8	PRDX4
SSR43	3.14551357630847e-194	1.5480243648084	1	0.797	6.41370218209297e-190	8	SSR4
ERLEC1	3.58747243557888e-156	1.17327069650429	0.901	0.447	7.31485629614533e-152	8	ERLEC1
FKBP111	1.92568689248464e-153	1.42738566076491	0.94	0.472	3.92647557377618e-149	8	FKBP11
SEC11C2	1.54799007401854e-150	1.33741985724493	0.983	0.592	3.15635176092379e-146	8	SEC11C
DERL33	6.13956034344323e-147	1.1577855268539	0.962	0.427	1.25185635402807e-142	8	DERL3
FKBP2	7.84228591408705e-124	1.1696762929025	0.988	0.632	1.59904209788235e-119	8	FKBP2
SSR3	1.15366864247514e-113	1.04585545078659	0.966	0.625	2.35233036200681e-109	8	SSR3
PLPP5	1.27641496084042e-109	0.827139025421856	0.853	0.426	2.60261010515361e-105	8	PLPP5
XBP12	1.17674227462264e-105	1.23391948847471	0.918	0.5	2.39937749795555e-101	8	XBP1
LMAN1	1.13766784125101e-99	0.922435470541193	0.903	0.509	2.3197047283108e-95	8	LMAN1
CD79A	1.56974126776009e-97	0.796062005870996	0.911	0.464	3.20070244496283e-93	8	CD79A
SELENOS	5.68584442549608e-92	0.782516869405372	0.915	0.518	1.15934367835865e-87	8	SELENOS
IGLL5	7.30458491174319e-89	3.35542112572194	0.344	0.099	1.48940486350444e-84	8	IGLL5
SPCS3	5.14707901475209e-88	0.921360876495024	0.947	0.597	1.04948941110795e-83	8	SPCS3
ITM2C	9.0386792654007e-73	0.781791225970381	0.779	0.405	1.8429867022152e-68	8	ITM2C
SPCS2	4.39408087590295e-66	0.778526806993848	0.959	0.744	8.95953090596612e-62	8	SPCS2
HERPUD1	2.66843315016933e-54	0.927124772957785	0.911	0.635	5.44093519319526e-50	8	HERPUD1
IGHV1-69D	6.19507952673527e-54	0.824702435653193	0.284	0.091	1.26317671550132e-49	8	IGHV1-69D
TMEM59	7.26907712735852e-54	0.800806042960414	0.95	0.704	1.4821648262684e-49	8	TMEM59
DNAAF1	1.78592710552833e-32	1.17678161148467	0.251	0.102	3.64150536817227e-28	8	DNAAF1
CYBA1	7.74590128281207e-19	0.85721174207164	0.619	0.438	1.57938927156538e-14	8	CYBA
IGLV3-11	5.65895597658913e-18	0.799212930707083	0.361	0.214	1.15386112362652e-13	8	IGLV3-1
TUBA1B1	0	3.10335933278575	0.976	0.409	0	9	TUBA1B
HMGB2	0	3.09989	0.964	0.282	0	9	HMGB2
STMN1	0	3.04666036122445	0.949	0.089	0	9	STMN1
TUBB1	0	2.63079556879081	0.938	0.254	0	9	TUBB
PCLAF	0	2.23201638518862	0.851	0.017	0	9	PCLAF
TOP2A	0	2.1122453912735	0.743	0.011	0	9	TOP2A
CENPF	0	1.8867123804501	0.685	0.019	0	9	CENPF
NUSAP1	0	1.82411006242038	0.826	0.034	0	9	NUSAP1
PTTG1	0	1.82402101321494	0.862	0.125	0	9	PTTG1
MKI67	0	1.75977921554553	0.768	0.012	0	9	MKI67
PCNA	0	1.71144631642662	0.75	0.091	0	9	PCNA
FABP51	0	1.68286512262929	0.864	0.18	0	9	FABP5
UBE2C	0	1.67606886280357	0.558	0.002	0	9	UBE2C
RRM2	0	1.65498589269809	0.708	0.005	0	9	RRM2
CKS1B	0	1.64692449312673	0.857	0.104	0	9	CKS1B
CDK1	0	1.58617317731884	0.685	0.012	0	9	CDK1
SMC2	0	1.51963088909374	0.842	0.06	0	9	SMC2
CDKN3	0	1.46777441281352	0.726	0.034	0	9	CDKN3
CENPM	0	1.4408249320467	0.768	0.078	0	9	CENPM
TK1	0	1.44031009839708	0.685	0.012	0	9	TK1
BIRC5	0	1.42420044584566	0.752	0.01	0	9	BIRC5
MAD2L1	0	1.42304050518335	0.833	0.034	0	9	MAD2L1
SNRNP25	0	1.41635173686011	0.797	0.132	0	9	SNRNP25
SMC4	0	1.40848592637806	0.828	0.138	0	9	SMC4
CCNB1	0	1.39161320392197	0.562	0.019	0	9	CCNB1
HIST1H1B	0	1.33372022974547	0.572	0.024	0	9	HIST1H1B
CCNB2	0	1.3282730633512	0.603	0.005	0	9	CCNB2
CENPW	0	1.32104424943362	0.826	0.029	0	9	CENPW
CKS2	0	1.32042252967454	0.803	0.164	0	9	CKS2
ZWINT	0	1.31594248528487	0.723	0.008	0	9	ZWINT
CLSPN	0	1.30776976391769	0.67	0.014	0	9	CLSPN
DDX39A	0	1.27063388902837	0.83	0.19	0	9	DDX39A
MCM7	0	1.24969602268216	0.699	0.05	0	9	MCM7
TPX2	0	1.23190137766493	0.589	0.008	0	9	TPX2
TYMS	0	1.22067296528231	0.652	0.009	0	9	TYMS
MCM3	0	1.20041885156912	0.643	0.059	0	9	MCM3
HELLS	0	1.19623524756426	0.638	0.045	0	9	HELLS
NUDT1	0	1.19287313638393	0.88	0.135	0	9	NUDT1
MYBL2	0	1.18461774401735	0.726	0.026	0	9	MYBL2
ASPM	0	1.17183180959421	0.563	0.008	0	9	ASPM
UBE2T	0	1.16736859456929	0.73	0.03	0	9	UBE2T
HMMR	0	1.16347139959406	0.554	0.023	0	9	HMMR
DNAJC9	0	1.14461708244729	0.681	0.09	0	9	DNAJC9
CBX5	0	1.13039488399771	0.822	0.171	0	9	CBX5
DNMT1	0	1.11949287828293	0.674	0.11	0	9	DNMT1
ATAD2	0	1.11182067407048	0.596	0.04	0	9	ATAD2
GINS2	0	1.08675482151585	0.572	0.014	0	9	GINS2
FEN1	0	1.08370400479203	0.665	0.047	0	9	FEN1
DHFR	0	1.08241276580111	0.614	0.019	0	9	DHFR
KIF20B	0	1.0799871797689	0.679	0.064	0	9	KIF20B
GMNN	0	1.07944419715677	0.696	0.063	0	9	GMNN
CENPE	0	1.07097523479936	0.522	0.016	0	9	CENPE
AURKB	0	1.05175985343554	0.614	0.005	0	9	AURKB
TMEM106C	0	1.02342271070505	0.71	0.102	0	9	TMEM106C
SHCBP1	0	0.979126321307736	0.65	0.014	0	9	SHCBP1
ORC6	0	0.969811645280587	0.621	0.014	0	9	ORC6
DLGAP5	0	0.969023708341097	0.498	0.003	0	9	DLGAP5
MCM5	0	0.959815198000432	0.605	0.069	0	9	MCM5
NUF2	0	0.955656773537997	0.567	0.006	0	9	NUF2
CDCA3	0	0.940341015489962	0.567	0.004	0	9	CDCA3
TMPO	0	0.926110452748204	0.652	0.105	0	9	TMPO
CENPU	0	0.911061328545534	0.614	0.012	0	9	CENPU
GTSE1	0	0.892079817952542	0.551	0.005	0	9	GTSE1
CHEK1	0	0.887919508630899	0.607	0.018	0	9	CHEK1
CDC20	0	0.883096532973081	0.429	0.004	0	9	CDC20
KIFC1	0	0.854485058002776	0.549	0.006	0	9	KIFC1
KNL1	0	0.853834675694743	0.542	0.013	0	9	KNL1
BRCA1	0	0.851410624515376	0.543	0.015	0	9	BRCA1
NCAPG	0	0.847817507904436	0.524	0.003	0	9	NCAPG
HMGB3	0	0.839315970549047	0.611	0.053	0	9	HMGB3
CENPK	0	0.798406270763268	0.583	0.029	0	9	CENPK
NDC80	0	0.79199384302794	0.514	0.018	0	9	NDC80
RRM1	0	0.788083574285582	0.582	0.05	0	9	RRM1
FAM111B	0	0.785627510202789	0.359	0.009	0	9	FAM111B
DTYMK	0	0.781594182708255	0.56	0.056	0	9	DTYMK
SPC25	0	0.779131752336759	0.511	0.002	0	9	SPC25
WDR76	0	0.777053204705743	0.476	0.022	0	9	WDR76
CDCA7	0	0.773050721830934	0.38	0.016	0	9	CDCA7
C19orf48	0	0.755520899403515	0.558	0.075	0	9	C19orf48
MND1	0	0.752006804984136	0.489	0.004	0	9	MND1
SMC1A	1.10881898338624e-302	1.08756625220627	0.755	0.157	2.26088190712454e-298	9	SMC1A
ANP32E	1.71805642440646e-299	1.46615383617494	0.902	0.247	3.50311704936477e-295	9	ANP32E
RPA3	9.39539853153428e-297	1.40494395666827	0.889	0.256	1.91572176057984e-292	9	RPA3
H2AFZ	1.13621052953049e-295	2.57004875688722	0.993	0.668	2.31673326971267e-291	9	H2AFZ
HMGN2	1.58860073695944e-291	2.63714489869456	0.973	0.392	3.2391569026603e-287	9	HMGN2
SKA2	6.81171002936668e-285	0.879906950676226	0.726	0.155	1.38890767498787e-280	9	SKA2
HMGA1	5.84520849604763e-276	1.15988935624828	0.73	0.161	1.19183801234411e-271	9	HMGA1
HMGB1	5.01865444711928e-270	2.48068346064816	1	0.822	1.02330364176762e-265	9	HMGB1
HIST1H4C	5.71977163556259e-257	3.75086920887428	0.937	0.468	1.16626143649121e-252	9	HIST1H4C
DUT	1.97690174406766e-251	1.14638680998013	0.612	0.117	4.03090265615397e-247	9	DUT
TUBA1C	3.79626296306272e-243	0.988775753485532	0.694	0.152	7.74058018168489e-239	9	TUBA1C
KPNA2	2.13376995409073e-242	1.11189901471273	0.737	0.174	4.35075693639099e-238	9	KPNA2
NASP	5.29086258590147e-239	1.51087628178454	0.888	0.298	1.07880688126531e-234	9	NASP
PAICS	1.42945327634329e-224	0.77333300698557	0.582	0.122	2.91465523046398e-220	9	PAICS
CARHSP1	1.95545377212095e-221	1.08615479214319	0.786	0.23	3.98717024135461e-217	9	CARHSP1
SMC3	2.3707095408955e-221	1.11067864305509	0.828	0.247	4.83387675388593e-217	9	SMC3
SNRPD1	1.73645733468648e-218	1.43788741806579	0.913	0.382	3.54063650542573e-214	9	SNRPD1
RAN	9.86772874226635e-218	1.78062084946353	0.978	0.627	2.01202989054811e-213	9	RAN
CCDC167	6.03608721427766e-213	1.09237871401331	0.893	0.36	1.23075818299121e-208	9	CCDC167
ANP32B	8.74593717970745e-213	1.13743476396668	0.846	0.287	1.78329659094235e-208	9	ANP32B
LSM5	1.64900086294122e-212	1.13646976901088	0.902	0.385	3.36231275953715e-208	9	LSM5
CCT5	9.9980302279241e-212	1.0719007229571	0.835	0.25	2.03859836347372e-207	9	CCT5
LBR	1.8578967770491e-209	0.784761576218045	0.629	0.135	3.78825152840311e-205	9	LBR
NUCKS11	4.30237263346348e-209	1.40815835677053	0.926	0.356	8.77253779963203e-205	9	NUCKS1
CBX3	1.26365425792047e-205	1.22815663560571	0.897	0.333	2.57659103189984e-201	9	CBX3
RAD21	3.00682890299746e-205	1.01068	0.824	0.253	6.13092413321181e-201	9	RAD21
GAPDH2	1.85823422035936e-201	1.71526876483754	1	0.889	3.78893957531275e-197	9	GAPDH
JPT11	1.22970059690305e-198	1.43569296110052	0.933	0.396	2.50735951708532e-194	9	JPT1
PSMD14	1.15851762727257e-197	0.757626022027272	0.783	0.245	2.36221744200876e-193	9	PSMD14
SLC25A5	5.46381515946369e-197	1.54567023908023	0.967	0.603	1.11407191101465e-192	9	SLC25A5
LSM3	5.51099643577822e-197	1.10919985249108	0.928	0.462	1.12369217325518e-192	9	LSM3
RBBP7	2.10517642562016e-195	0.831150298142212	0.674	0.178	4.29245473183951e-191	9	RBBP7
PRDX3	4.13851044431379e-192	0.877263671538469	0.745	0.229	8.43842279595582e-188	9	PRDX3
BUB3	1.93712451000471e-188	0.969657703288047	0.851	0.303	3.9497968758996e-184	9	BUB3
TIMM10	7.36655174914986e-187	0.811874713848091	0.748	0.232	1.50203990165166e-182	9	TIMM10
SNRPB	2.47635183927215e-186	1.38388912113545	0.942	0.464	5.04928140027592e-182	9	SNRPB
PPIA	4.04637881339715e-186	1.48798680132761	0.987	0.711	8.2505664005168e-182	9	PPIA
CCT2	1.86089701516826e-179	0.898032895721383	0.803	0.268	3.79436901392807e-175	9	CCT2
TUBB4B	1.40445301489789e-177	1.45321734374357	0.828	0.317	2.86367969737679e-173	9	TUBB4B
PSMA4	1.86975113929865e-177	1.01704466620445	0.906	0.37	3.81242257302994e-173	9	PSMA4
FDPS	9.08226313741624e-176	0.934622213580968	0.879	0.396	1.85187345371917e-171	9	FDPS
PRKDC	1.81076955513388e-173	0.798485210101681	0.67	0.189	3.69215912291798e-169	9	PRKDC
ATP5MC3	2.7013228519713e-172	1.26369113721814	0.964	0.678	5.50799729516948e-168	9	ATP5MC3
ITGAE	4.81324691224408e-171	0.815408893267963	0.716	0.22	9.81421045406567e-167	9	ITGAE
SNRPF	4.48388723688497e-170	1.11311715833506	0.884	0.354	9.14264607600846e-166	9	SNRPF
ILF2	4.14546079533565e-169	0.923474376421085	0.873	0.367	8.45259456168939e-165	9	ILF2
SNRPD3	4.82196138913963e-169	1.02270809421342	0.924	0.424	9.8319792724557e-165	9	SNRPD3
PA2G4	6.01551445158702e-169	1.1259563725736	0.886	0.37	1.22656339667859e-164	9	PA2G4
SNRPE	1.00238287853149e-168	1.05361916038987	0.851	0.343	2.04385868932571e-164	9	SNRPE
CALM3	3.77556297259292e-168	0.924591020844178	0.855	0.326	7.69837290111697e-164	9	CALM3
RFC1	4.38326077857648e-168	0.769715054502151	0.757	0.247	8.93746872751744e-164	9	RFC1
HNRNPR	1.34562627558984e-167	0.983444753540196	0.909	0.4	2.74373197592769e-163	9	HNRNPR
HIST1H1D	1.48110730828871e-167	1.28620718380823	0.607	0.173	3.01997780160069e-163	9	HIST1H1D
PARP1	1.81495105607637e-167	0.907746083418118	0.775	0.281	3.70068520333973e-163	9	PARP1
VDAC3	3.68108147921053e-167	0.803366171598375	0.737	0.242	7.50572513611027e-163	9	VDAC3
MRPL51	2.46324401980365e-166	1.13469928102756	0.92	0.532	5.02255455637964e-162	9	MRPL51
NOP56	5.75618900201018e-165	0.832762274660664	0.754	0.258	1.17368693750988e-160	9	NOP56
PSMC3	1.48393466663406e-164	0.763439718929241	0.812	0.316	3.02574278526684e-160	9	PSMC3
CCT6A	1.52259399103887e-164	0.872413676737573	0.726	0.227	3.10456914772826e-160	9	CCT6A
PKM2	2.82209751137666e-164	1.13142815201293	0.87	0.347	5.75425682569701e-160	9	PKM
LRMP	1.20828772329118e-163	1.25947064293131	0.54	0.132	2.46369866779072e-159	9	LRMP
PSMB2	1.84734801313834e-160	0.978118822781848	0.889	0.425	3.76674259878909e-156	9	PSMB2
UQCRH	3.98188646395763e-158	1.20790095879695	0.967	0.744	8.11906650000961e-154	9	UQCRH
ANAPC11	1.07089357465536e-156	0.945617596888282	0.889	0.457	2.18355199872228e-152	9	ANAPC11
UFD1	2.15112823466931e-156	0.757543771938475	0.821	0.332	4.38615047049072e-152	9	UFD1
CORO1A1	4.30544009421425e-153	1.49457595335706	0.893	0.384	8.77879235210285e-149	9	CORO1A
PPP1CA	5.94019024961777e-153	0.871916249957413	0.857	0.358	1.21120479189706e-148	9	PPP1CA
UBE2N	9.05229899701244e-153	0.766579465109855	0.795	0.278	1.84576376549084e-148	9	UBE2N
PGAM1	1.80638336694648e-152	0.911028346887987	0.821	0.329	3.68321568520388e-148	9	PGAM1
BANF1	4.06921316204571e-152	0.766918345687197	0.812	0.298	8.2971256374112e-148	9	BANF1
CCT8	6.21770659353825e-152	0.982343922133691	0.882	0.412	1.26779037442245e-147	9	CCT8
ERH	2.09540793839652e-151	1.03311636669098	0.938	0.526	4.2725367863905e-147	9	ERH
PSMA5	1.10505921990108e-150	0.921078799611989	0.911	0.453	2.25321574937831e-146	9	PSMA5
SNRPG	1.25463268933765e-150	1.15104326901906	0.946	0.557	2.55819605355948e-146	9	SNRPG
NAA38	8.13043855673561e-150	0.871805435011506	0.87	0.411	1.65779642171839e-145	9	NAA38
COX8A	7.29506460617846e-148	1.14539114759645	0.955	0.59	1.48746367319979e-143	9	COX8A
BCAS4	4.29614580786787e-146	0.774403064195126	0.326	0.053	8.75984130224258e-142	9	BCAS4
SRSF10	7.65600325982595e-146	0.802216817546445	0.855	0.342	1.56105906467851e-141	9	SRSF10
VPS29	1.37206524561244e-144	0.759608941130016	0.866	0.385	2.79764103580377e-140	9	VPS29
NUDC	1.80695085180279e-144	0.801939041524687	0.804	0.32	3.68437278682588e-140	9	NUDC
KPNB1	7.2980593438038e-144	0.78945939215342	0.799	0.302	1.48807430020159e-139	9	KPNB1
H2AFV	8.3745004070109e-144	0.924321803723206	0.784	0.299	1.70756063298952e-139	9	H2AFV
ENO11	1.74408522333017e-143	1.25541003072376	0.937	0.464	3.55618977037021e-139	9	ENO1
SIVA1	1.28858892193305e-142	0.986872167264032	0.759	0.322	2.62743281182148e-138	9	SIVA1
PSMB31	2.81453941822813e-141	0.901556505235355	0.946	0.564	5.73884587376715e-137	9	PSMB3
XRCC6	1.16900949985384e-139	0.777940528443026	0.857	0.372	2.38361037020198e-135	9	XRCC6
TPI12	8.08712162654444e-139	1.19386461379532	0.949	0.547	1.64896409965241e-134	9	TPI1
CCT7	3.00046026505589e-138	0.804397567265468	0.826	0.36	6.11793848044895e-134	9	CCT7
ATP5F1A	8.1813197490965e-138	0.863915072816635	0.909	0.493	1.66817109684078e-133	9	ATP5F1A
RANBP1	1.16319053788333e-137	0.792589850857034	0.56	0.163	2.3717455067441e-133	9	RANBP1
TUBA4A1	8.22371170257359e-137	0.863795770161714	0.79	0.313	1.67681481615476e-132	9	TUBA4A
TXNDC17	1.81463181416255e-136	0.764735161613403	0.859	0.4	3.70003426907743e-132	9	TXNDC17
HSPD1	2.53756985159984e-136	1.25401223298991	0.891	0.484	5.17410492741207e-132	9	HSPD1
RBX1	3.02257417570293e-136	0.909855413483943	0.933	0.524	6.16302874425827e-132	9	RBX1
PTMA	7.28242915702483e-136	1.49315217045478	0.998	0.942	1.48488730511736e-131	9	PTMA
ATP5PF	2.16723260490519e-135	0.973099198621308	0.955	0.672	4.41898728140169e-131	9	ATP5PF
MBD4	5.8394054373903e-135	0.79439201553216	0.69	0.24	1.19065476868388e-130	9	MBD4
SET	8.20179614973887e-135	0.942315879457894	0.902	0.444	1.67234623493176e-130	9	SET
NME1	1.56793091135759e-134	1.20780951569023	0.764	0.376	3.19701112825812e-130	9	NME1
EIF2S2	4.64202593583834e-134	0.916559064870965	0.917	0.528	9.46509088317438e-130	9	EIF2S2
ATP5F1B	4.91184120233959e-134	0.917655179632263	0.904	0.48	1.00152442115704e-129	9	ATP5F1B
CHCHD2	7.26433294100229e-134	1.2746840934043	0.958	0.691	1.48119748667037e-129	9	CHCHD2
PSMA3	8.05447616775577e-134	0.821835435866275	0.868	0.42	1.6423076906054e-129	9	PSMA3
HMGN1	1.06641541845581e-133	0.881524821755282	0.772	0.303	2.17442103823139e-129	9	HMGN1
PHB	1.46813249485655e-133	0.75515884127299	0.795	0.325	2.99352215701251e-129	9	PHB
PRDX6	3.50833184130626e-132	1.01548534020019	0.877	0.429	7.15348862442346e-128	9	PRDX6
CCT3	6.46470082350709e-131	0.884952697697165	0.83	0.364	1.3181524979131e-126	9	CCT3
NDUFV2	6.78389698322135e-131	0.873347077206813	0.955	0.624	1.38323659487883e-126	9	NDUFV2
LDHB1	1.11671553224556e-130	1.00717173414304	0.935	0.558	2.2769829702487e-126	9	LDHB
PSMA2	1.39097927687822e-130	0.750875298417497	0.815	0.356	2.83620674555469e-126	9	PSMA2
ATP5F1C	2.08899959815222e-130	0.834612242359213	0.902	0.482	4.25947018063238e-126	9	ATP5F1C
SRSF3	2.94516394464842e-130	1.13718120588067	0.949	0.603	6.00518928313813e-126	9	SRSF3
ATP5MF	3.03968445287589e-129	0.967603468077026	0.944	0.622	6.19791659941394e-125	9	ATP5MF
VDAC1	3.04259399090745e-129	0.787030157242895	0.822	0.357	6.20384914746029e-125	9	VDAC1
HNRNPF	1.93526557524371e-128	1.02082687421942	0.889	0.435	3.94600650792193e-124	9	HNRNPF
COX6A1	3.36192160440033e-128	0.896199071679197	0.953	0.681	6.85495815137228e-124	9	COX6A1
LDHA1	6.53385213754297e-128	1.1440444624585	0.962	0.625	1.33225245084501e-123	9	LDHA
HNRNPA2B1	1.09646556206055e-127	1.21063736274197	0.982	0.779	2.23569328104145e-123	9	HNRNPA2B1
IMP4	2.10518717142905e-127	0.773924956866218	0.596	0.201	4.29247664254383e-123	9	IMP4
GDI21	4.27260129628537e-127	0.854645099402245	0.815	0.344	8.71183404312588e-123	9	GDI2
UBE2L3	9.86575163077439e-127	0.769589530104331	0.886	0.438	2.0116267575149e-122	9	UBE2L3
RPLP01	1.69699555352725e-125	0.958361743865894	0.989	0.892	3.46017393364206e-121	9	RPLP0
POU2AF1	4.50863469417054e-125	0.895589477065177	0.685	0.287	9.19310614141374e-121	9	POU2AF1
PSMB8	1.30912331569133e-123	0.888421433419294	0.922	0.493	2.66930244069462e-119	9	PSMB8
XRCC5	1.32692250764382e-123	0.929710448740156	0.893	0.471	2.70559499308575e-119	9	XRCC5
SLIRP	2.04086093686721e-123	0.76157985471432	0.795	0.357	4.16131545027225e-119	9	SLIRP
SRP9	2.27913387899839e-123	0.771994800902353	0.862	0.414	4.64715397927772e-119	9	SRP9
DBI	2.51001405632168e-123	1.03818397470341	0.951	0.588	5.11791866083991e-119	9	DBI
HMGN3	2.93137349432202e-123	0.793271689256617	0.85	0.43	5.9770705549226e-119	9	HMGN3
NDUFB3	6.63786738371449e-122	0.81681534463214	0.875	0.475	1.35346115953938e-117	9	NDUFB3
PRDX2	2.59562787178537e-121	0.946986127444722	0.926	0.616	5.29248523057037e-117	9	PRDX2
SERBP1	4.31666812136911e-121	1.12812408205989	0.924	0.543	8.80168629947162e-117	9	SERBP1
HNRNPA3	2.69686119171241e-120	0.990946885287832	0.969	0.594	5.49889996990161e-116	9	HNRNPA3
ATP5MG	4.29357594869004e-120	0.945791382787926	0.986	0.839	8.75460135937899e-116	9	ATP5MG
PSMB1	6.61981847459113e-120	0.834877983278496	0.96	0.685	1.34978098696913e-115	9	PSMB1
YWHAE	4.99773529924589e-119	0.776130795785218	0.888	0.485	1.01903822751624e-114	9	YWHAE
DEK	1.51348476269813e-118	1.00365013098804	0.513	0.149	3.08599543114149e-114	9	DEK
RPL22L1	5.1806683678589e-118	1.04913723826213	0.915	0.591	1.05633828020643e-113	9	RPL22L1
COX6C	3.59626778038103e-117	0.897933467141989	0.967	0.722	7.33279000419692e-113	9	COX6C
PARK7	7.51405891323599e-116	0.904741124429495	0.958	0.691	1.53211661240882e-111	9	PARK7
NDUFA41	1.27538965479123e-115	0.771362926001025	0.984	0.786	2.60051950611932e-111	9	NDUFA4
RTRAF	3.90353882705169e-115	0.804772257998884	0.92	0.53	7.95931566835839e-111	9	RTRAF
NCL1	4.39343210313722e-115	1.15982800684219	0.942	0.643	8.95820805829678e-111	9	NCL
CD22	2.76501963856444e-111	1.01423900267766	0.263	0.045	5.6378750430329e-107	9	CD22
CD79B	3.17161901976437e-111	1.2563443701494	0.683	0.292	6.46693118129956e-107	9	CD79B
NAP1L11	5.37783003408192e-110	0.93164248870347	0.897	0.464	1.0965395439493e-105	9	NAP1L1
CFL12	1.27461127869983e-108	1.24465331853968	0.993	0.769	2.59893239726895e-104	9	CFL1
ACTR31	1.55193801944708e-108	0.930040026786748	0.879	0.44	3.16440162165261e-104	9	ACTR3
PSMB6	6.73480129756742e-108	0.765676311525911	0.899	0.571	1.373225984574e-103	9	PSMB6
NPM11	3.06829695726597e-107	1.31069200922264	0.976	0.785	6.25625749586531e-103	9	NPM1
MPC2	1.14052258280571e-106	0.810724391183018	0.723	0.333	2.32552554634084e-102	9	MPC2
POMP1	1.25296336729638e-106	0.783424672445468	0.957	0.628	2.55479230591732e-102	9	POMP
COPE	1.29577334219196e-105	0.826438692562639	0.928	0.619	2.6420818447294e-101	9	COPE
CALM2	6.34190154105458e-104	1.00842782943628	0.96	0.632	1.29311372422103e-99	9	CALM2
UQCRQ	1.39410424125077e-103	0.750261839091936	0.917	0.634	2.84257854791032e-99	9	UQCRQ
TCEA1	3.74122485578134e-102	0.843354517241332	0.812	0.403	7.62835748093815e-98	9	TCEA1
SUMO2	1.01960801791411e-101	0.942997457449415	0.962	0.733	2.07898074852686e-97	9	SUMO2
HNRNPC	1.83304800755643e-100	0.782660245266867	0.922	0.541	3.73758488740756e-96	9	HNRNPC
PSME21	2.23005956891507e-97	0.976613411093455	0.92	0.687	4.54709146101784e-93	9	PSME2
ATP5MC1	4.85854614357707e-97	0.919788171719033	0.83	0.526	9.90657558675364e-93	9	ATP5MC1
SLC25A3	8.3971531324077e-96	0.820255319252752	0.861	0.492	1.71217952369793e-91	9	SLC25A3
ARPC51	1.90846741150238e-95	0.910511599020204	0.897	0.497	3.89136505205334e-91	9	ARPC5
PRMT1	2.6414293104532e-95	0.77508015546893	0.77	0.4	5.38587436401408e-91	9	PRMT1
ARPC22	3.66661676520449e-95	1.09435939394464	0.966	0.71	7.47623158425195e-91	9	ARPC2
RPL42	5.80951413534719e-95	0.814670143592788	0.973	0.803	1.18455993219729e-90	9	RPL4
ACTG1	8.92834220015046e-95	1.41292316727303	0.987	0.823	1.82048897461068e-90	9	ACTG1
PRDX1	1.31599942084744e-94	0.947518784982096	0.933	0.683	2.68332281910793e-90	9	PRDX1
EAF2	1.97047146893622e-94	1.01580704645213	0.721	0.37	4.01779132516094e-90	9	EAF2
PSMA7	1.25862217217064e-92	0.819721093609376	0.918	0.563	2.56633060905593e-88	9	PSMA7
HIST1H1C	3.36912250120701e-92	1.11605705067191	0.766	0.401	6.8696407799611e-88	9	HIST1H1C
HLA-DRB51	4.02731483766911e-92	0.900922703142922	0.478	0.147	8.21169495400732e-88	9	HLA-DRB5
ATP5IF1	7.30686461274124e-92	0.762742652253774	0.899	0.587	1.48986969453794e-87	9	ATP5IF1
HNRNPA11	2.32786037322815e-90	0.908596677513496	0.957	0.667	4.7465073010122e-86	9	HNRNPA1
MS4A1	4.82218397612756e-89	1.16639182332446	0.295	0.066	9.8324331273241e-85	9	MS4A1
RPSA1	6.50483325856384e-89	0.82341449750138	0.989	0.876	1.32633550142117e-84	9	RPSA
ARPC31	2.66112375062151e-87	0.876528265594221	0.982	0.81	5.42603132751726e-83	9	ARPC3
PTGES3	2.90807624622512e-86	0.822861506352258	0.877	0.525	5.92956746605303e-82	9	PTGES3
PFN12	4.31760398902488e-86	0.815184255525195	0.88	0.459	8.80359453362174e-82	9	PFN1
NDUFS6	7.3697607451629e-86	0.811904084017242	0.795	0.487	1.50269421593872e-81	9	NDUFS6
GSTP11	3.06006566721271e-85	0.912079845610105	0.935	0.681	6.23947389544671e-81	9	GSTP1
ARHGDIB2	4.48960382176021e-85	0.806843781564881	0.935	0.533	9.15430219256907e-81	9	ARHGDIB
MTDH	4.56937294073639e-85	0.801933596292815	0.768	0.412	9.31695142616149e-81	9	MTDH
LCP12	2.97462430096799e-84	0.803549173567298	0.739	0.324	6.06525894967372e-80	9	LCP1
ACTB1	3.24237771657758e-77	1.05426298817718	0.995	0.869	6.61120816410169e-73	9	ACTB
H3F3A1	1.75676479200444e-74	0.872340895477384	0.982	0.892	3.58204341089705e-70	9	H3F3A
UCP21	1.28623641123425e-71	0.759334108937773	0.63	0.266	2.62263604250663e-67	9	UCP2
HSPE1	1.18773709155311e-61	0.772610408299121	0.864	0.575	2.4217959296768e-57	9	HSPE1
MEF2C	2.08125092000827e-59	0.791493038485169	0.63	0.356	4.24367062589686e-55	9	MEF2C
SUB1	2.04209889420175e-58	1.20536258792234	0.895	0.835	4.16383964527736e-54	9	SUB1
HSP90AB11	1.02672850567206e-44	0.808965083660276	0.933	0.76	2.09349942306534e-40	9	HSP90AB1
CD79A1	2.93983921317984e-42	0.853496077292081	0.701	0.473	5.99433215567368e-38	9	CD79A
PPIB1	6.07871106311764e-41	1.04055562928207	0.902	0.774	1.23944918576969e-36	9	PPIB
HSP90B1	2.2169232937049e-18	1.14636267126824	0.828	0.709	4.52030659586429e-14	9	HSP90B1
IL322	0	2.86029462860395	0.977	0.298	0	10	IL32
BATF	0	2.54297335450146	0.699	0.101	0	10	BATF
TIGIT1	0	2.39098954348671	0.699	0.093	0	10	TIGIT
CTLA4	0	2.24434488476662	0.67	0.065	0	10	CTLA4
RTKN2	0	2.18999684108849	0.524	0.021	0	10	RTKN2
TRAC2	0	2.14940580585777	0.917	0.243	0	10	TRAC
CXCR6	0	1.95802292612014	0.54	0.066	0	10	CXCR6
CD3D2	0	1.9230820632415	0.974	0.252	0	10	CD3D
IL2RA	0	1.91052079690775	0.441	0.035	0	10	IL2RA
FOXP3	0	1.77331738458337	0.492	0.008	0	10	FOXP3
TBC1D4	0	1.69616431480735	0.503	0.047	0	10	TBC1D4
IKZF2	1.59237455043245e-306	1.03620461257749	0.279	0.017	3.24685170833177e-302	10	IKZF2
CD71	3.38812993532952e-306	2.11805096899829	0.75	0.153	6.90839693813688e-302	10	CD7
CD23	1.32148461655383e-295	1.97305459587203	0.883	0.224	2.69450713315327e-291	10	CD2
ICA1	3.69113976351505e-290	1.40967765623451	0.373	0.036	7.52623397780719e-286	10	ICA1
CD3E2	3.7425890674693e-256	1.64620868178043	0.847	0.221	7.6311391085699e-252	10	CD3E
LCK2	2.73901986428093e-244	1.62528505042491	0.725	0.171	5.58486150326881e-240	10	LCK
DUSP16	9.24631611511007e-239	1.3519728371584	0.435	0.062	1.88532385587094e-234	10	DUSP16
TRBC22	1.08654866500077e-235	2.06923272269163	0.817	0.233	2.21547272793657e-231	10	TRBC2
CD2471	1.20982917016395e-233	1.54717699802686	0.608	0.122	2.4668416779643e-229	10	CD247
SPOCK21	1.44522930600957e-229	1.6283570134114	0.614	0.128	2.94682255495352e-225	10	SPOCK2
ICOS1	7.6282323974411e-211	1.54191558200062	0.548	0.106	1.55539658583824e-206	10	ICOS
CD3G2	4.02359715405065e-207	1.39014096078921	0.766	0.201	8.20411459710928e-203	10	CD3G
B2M1	9.6749752756588e-197	1.14374881885541	0.996	0.988	1.97272745870683e-192	10	B2M
ADTRP	2.12081319670886e-186	0.989600859649485	0.26	0.027	4.32433810808936e-182	10	ADTRP
S100A43	2.30970463710221e-180	1.68245531922834	0.949	0.468	4.7094877550514e-176	10	S100A4
TNFRSF4	1.05306578885675e-176	2.08089181891951	0.412	0.076	2.14720114347891e-172	10	TNFRSF4
MAF	3.83101101903099e-175	1.40435822703031	0.531	0.119	7.81143146780418e-171	10	MAF
IL1R2	1.00733813305234e-174	0.892144318133314	0.252	0.026	2.05396245329373e-170	10	IL1R2
CD281	6.20914464714163e-163	1.16101948785679	0.45	0.091	1.26604459355218e-158	10	CD28
SIRPG	7.18424669069533e-163	0.9822255015795	0.299	0.041	1.46486790023278e-158	10	SIRPG
TNFRSF9	9.12607351357566e-159	1.32652984195508	0.29	0.039	1.86080638941808e-154	10	TNFRSF9
MIR4435-2HG	2.39408716319417e-156	1.64871502670047	0.653	0.24	4.88154372575292e-152	10	MIR4435-2HG
LINC01943	8.69020018424478e-154	1.41244846308592	0.379	0.073	1.77193181756751e-149	10	LINC01943
IL2RB	1.53161687003902e-153	1.17775466707434	0.426	0.086	3.12296679800956e-149	10	IL2RB
SKAP11	1.95073806244917e-151	1.31415373924958	0.51	0.131	3.97755490933385e-147	10	SKAP1
LTB1	9.6852749232888e-151	2.17716514530793	0.452	0.1	1.97482755685859e-146	10	LTB
IL1R11	1.89700434030548e-150	1.11701467537366	0.32	0.051	3.86799184988288e-146	10	IL1R1
TNFRSF1B1	5.23426436375454e-150	1.49640653880767	0.589	0.172	1.06726650376955e-145	10	TNFRSF1B
TRBC12	5.89366369827338e-150	1.96373710700614	0.582	0.163	1.20171802807794e-145	10	TRBC1
PBXIP1	1.07772444946868e-148	1.54389048747651	0.561	0.168	2.19748015246663e-144	10	PBXIP1
FYB12	3.8049306328689e-148	1.21184455471941	0.71	0.226	7.75825356041968e-144	10	FYB1
PTPRC2	1.18480722236914e-147	1.3505991071085	0.947	0.509	2.41582192641067e-143	10	PTPRC
HLA-A1	2.79519683556683e-143	1.44448046689468	0.968	0.836	5.69940634772077e-139	10	HLA-A
ZC3H12D	1.74091987654963e-142	1.09959399965231	0.333	0.058	3.54973562828469e-138	10	ZC3H12D
SLA1	1.49470537523499e-141	1.46014116915344	0.58	0.178	3.04770426010415e-137	10	SLA
TNFRSF18	6.04171248890135e-139	1.68279547052813	0.331	0.06	1.23190517648698e-134	10	TNFRSF18
GBP51	3.67064920626972e-137	1.28813122847085	0.503	0.138	7.48445373158396e-133	10	GBP5
GBP21	5.75968821949792e-137	1.39748105504369	0.576	0.181	1.17440042795563e-132	10	GBP2
CCR61	1.79147895217631e-135	1.19995823662441	0.409	0.089	3.65282558348749e-131	10	CCR6
MALAT11	2.31863626846824e-135	0.910070255796949	1	0.965	4.72769935140674e-131	10	MALAT1
CARD161	1.09170802758852e-133	1.77128537775789	0.644	0.256	2.22599266825299e-129	10	CARD16
CD41	2.37987042122668e-132	1.03970819538689	0.414	0.093	4.8525557888812e-128	10	CD4
RORA1	4.70638768476492e-129	1.32287845064484	0.61	0.205	9.59632448923567e-125	10	RORA
CST71	2.46487162277902e-123	0.997619405923686	0.569	0.16	5.02587323884642e-119	10	CST7
LAT1	5.2795834237006e-120	1.11453443851821	0.444	0.114	1.07650706009255e-115	10	LAT
EVL2	8.5235206065309e-111	1.12276244739119	0.644	0.241	1.73794585167165e-106	10	EVL
SRGN1	1.74046756452788e-110	0.885860312995198	0.966	0.793	3.54881336407235e-106	10	SRGN
SOD11	2.64117190178138e-110	1.36024754063084	0.817	0.58	5.38534950773223e-106	10	SOD1
RASGRP11	3.95000740282845e-107	1.14444633686448	0.476	0.148	8.05406509436722e-103	10	RASGRP1
TMSB101	4.01526891462459e-105	0.99860309955655	0.983	0.923	8.18713331691954e-101	10	TMSB10
BCL11B2	2.21357803394984e-104	0.935842308098216	0.371	0.088	4.51348561122373e-100	10	BCL11B
ARL6IP5	2.56053101645338e-104	1.35517937114912	0.748	0.432	5.22092274254845e-100	10	ARL6IP5
CD27	2.67366872381311e-104	1.60738182086457	0.712	0.432	5.45161052785494e-100	10	CD27
FYN2	2.20656189853121e-100	1.0430725749508	0.561	0.191	4.49917971110514e-96	10	FYN
FRMD4B	6.96300508744342e-100	1.00732397267311	0.309	0.067	1.41975673732971e-95	10	FRMD4B
BTG13	3.51156691588632e-98	1.17767836608033	0.891	0.596	7.16008494149221e-94	10	BTG1
TPT11	8.53196540761151e-98	0.795067223748434	0.992	0.974	1.73966774661199e-93	10	TPT1
RPS292	2.17650557368067e-97	0.896649996426839	0.981	0.923	4.43789486473489e-93	10	RPS29
RPS272	3.29176475050483e-97	0.895858672548553	0.994	0.954	6.71190832627935e-93	10	RPS27
ARID5B1	5.63946298667822e-97	1.61043876031796	0.736	0.475	1.14988650298369e-92	10	ARID5B
SATB1	5.74164104491338e-97	1.16176051708385	0.407	0.116	1.17072060905784e-92	10	SATB1
RPL241	7.6970907411071e-97	0.801277389211029	0.983	0.925	1.56943680211174e-92	10	RPL24
CYTOR	2.13699431164859e-96	1.31744701651996	0.776	0.519	4.35733140145148e-92	10	CYTOR
PTMA1	5.23629391269599e-96	0.902267263883187	0.985	0.943	1.06768032879871e-91	10	PTMA
CORO1A2	1.58333830429725e-95	1.08241165565976	0.765	0.389	3.22842680246209e-91	10	CORO1A
SH2D2A1	5.42334497440299e-92	0.912656434180366	0.352	0.088	1.10582004028077e-87	10	SH2D2A
ARHGDIB3	1.80065014815344e-91	1.13256422638931	0.832	0.538	3.67152565208487e-87	10	ARHGDIB
YWHAB1	2.25347161260779e-91	1.21782834622318	0.819	0.594	4.59482861810728e-87	10	YWHAB
DDX242	1.39443658535213e-88	1.18940822374475	0.793	0.572	2.84325619753299e-84	10	DDX24
UGP2	2.10034374408805e-88	1.33396073629572	0.529	0.23	4.28260089419553e-84	10	UGP2
UQCRB1	4.47463561891245e-88	1.07548292600398	0.87	0.798	9.12378202696248e-84	10	UQCRB
TMSB4X2	8.29197726210798e-87	0.912521551623339	0.979	0.898	1.69073416374382e-82	10	TMSB4X
PHACTR2	9.52105676528508e-87	0.995758880692672	0.362	0.102	1.94134347444163e-82	10	PHACTR2
CREM2	2.9738094160346e-86	1.21777602257968	0.768	0.409	6.06359739929455e-82	10	CREM
CYTIP1	6.28181546382394e-86	1.15369376720503	0.834	0.667	1.2808621730737e-81	10	CYTIP
EEF1A11	8.94414333540538e-86	0.787604989533917	0.992	0.952	1.82371082608916e-81	10	EEF1A1
LBH	2.26038759801699e-83	1.05440615580191	0.405	0.126	4.60893031235665e-79	10	LBH
SH2D1A1	2.50908434384463e-83	0.834977445707137	0.32	0.079	5.11602297709919e-79	10	SH2D1A
TMEM173	6.05180327154011e-83	0.986011276723207	0.335	0.092	1.23396268706703e-78	10	TMEM173
RPL151	7.30713642825029e-83	0.756942131078936	0.985	0.929	1.48992511772024e-78	10	RPL15
HLA-E1	8.58365788848892e-83	0.957880326952733	0.908	0.829	1.75020784346289e-78	10	HLA-E
PYHIN11	1.240575994385e-81	0.783676516486886	0.316	0.079	2.52953445255101e-77	10	PYHIN1
ACTB2	1.63410127717269e-81	0.752879080780968	0.983	0.87	3.33193250415512e-77	10	ACTB
SUMO21	8.2778355080485e-81	1.0263550996586	0.847	0.738	1.68785066009109e-76	10	SUMO2
GMFG2	8.06543786238885e-79	1.08808697872383	0.821	0.673	1.64454278014109e-74	10	GMFG
BIRC3	9.42602397370863e-79	1.06511816110286	0.687	0.381	1.92196628823919e-74	10	BIRC3
KLRB11	1.52774731413465e-78	0.998744623258978	0.46	0.147	3.11507677352055e-74	10	KLRB1
RNF2131	2.00822942672965e-78	1.20526317693001	0.682	0.407	4.09477980110175e-74	10	RNF213
UBC	1.99975555346433e-77	0.756384495935276	0.972	0.921	4.07750157351376e-73	10	UBC
RGL41	1.44674884438937e-76	0.750908246973498	0.301	0.077	2.94992089370992e-72	10	RGL4
GALM	2.29856253376101e-76	0.949171115535322	0.32	0.089	4.68676900633871e-72	10	GALM
CTSC2	3.37829158626786e-76	1.12320513296655	0.665	0.39	6.88833654440018e-72	10	CTSC
TOMM72	6.63826945120571e-76	0.838069003077019	0.9	0.788	1.35354314110084e-71	10	TOMM7
UCP22	2.27949707044532e-75	1.2486210336003	0.569	0.268	4.64789452663801e-71	10	UCP2
RPL231	1.68619516795127e-74	0.854330880056173	0.917	0.827	3.43815194745265e-70	10	RPL23
SYTL32	4.15493863056577e-71	0.904699216959759	0.501	0.198	8.47191986772359e-67	10	SYTL3
CD522	8.71463143756508e-71	0.799069232850174	0.782	0.391	1.77691335011952e-66	10	CD52
HCST1	1.4093434723817e-70	0.917707241076106	0.65	0.314	2.87365134018629e-66	10	HCST
SIT1	1.5104927801842e-70	0.754529118110569	0.266	0.067	3.07989477879558e-66	10	SIT1
RAC21	1.59151952360489e-70	1.12898198378983	0.733	0.513	3.24510830863038e-66	10	RAC2
FCMR	2.75442497107118e-69	0.911302617292668	0.315	0.091	5.61627251601414e-65	10	FCMR
COX7C	2.77596997320039e-68	0.837241779926596	0.874	0.825	5.66020277535559e-64	10	COX7C
STK17B1	3.45606728324196e-68	1.18118549859874	0.71	0.49	7.04692119053035e-64	10	STK17B
DDX52	2.74201340033408e-67	0.918851783995574	0.874	0.803	5.5909653232812e-63	10	DDX5
SAMHD11	8.09931137364251e-67	1.14718291075032	0.424	0.167	1.65144958908571e-62	10	SAMHD1
STAM	9.29103485899408e-67	1.01795878185709	0.288	0.084	1.89444200774889e-62	10	STAM
SRP14	1.90670081317374e-66	0.784963392291099	0.891	0.83	3.88776295806126e-62	10	SRP14
FAS	5.61361224405452e-66	0.867766452769445	0.316	0.098	1.14461553656272e-61	10	FAS
NPM12	6.57446244446683e-66	0.824873675020649	0.878	0.789	1.34053289242679e-61	10	NPM1
ACAP12	4.60635815057062e-65	1.03434026524457	0.635	0.374	9.39236426901349e-61	10	ACAP1
LEPROTL12	5.15911383037805e-65	1.01599972260423	0.67	0.387	1.05194331001409e-60	10	LEPROTL1
ETS11	1.01879348270572e-63	0.894853316815881	0.422	0.16	2.07731991123696e-59	10	ETS1
RGS11	7.47478045428595e-63	1.16541160499253	0.787	0.574	1.52410773462891e-58	10	RGS1
SKP11	1.60490952479531e-62	0.872491718872351	0.817	0.689	3.27241052105764e-58	10	SKP1
RPS152	4.61857210139028e-62	0.829068319721224	0.904	0.866	9.41726851473477e-58	10	RPS15
DUSP41	1.57336458745758e-61	1.07022244535361	0.431	0.176	3.20809039382601e-57	10	DUSP4
MAGEH1	3.45461834322807e-60	1.87085875328239	0.405	0.183	7.04396680184203e-56	10	MAGEH1
PTPN221	3.46130464003964e-60	0.876441522139739	0.411	0.158	7.05760016104083e-56	10	PTPN22
HNRNPA2B11	1.13503558287453e-59	0.757295341424037	0.883	0.783	2.31433755348116e-55	10	HNRNPA2B1
STK42	1.04013896218085e-58	0.930627585122231	0.766	0.59	2.12084334388674e-54	10	STK4
HINT12	6.51400189809746e-58	0.847146766964988	0.849	0.802	1.32820498702207e-53	10	HINT1
ITM2A2	2.31564148932305e-57	1.09967241121235	0.582	0.336	4.72159299672969e-53	10	ITM2A
SEPT61	5.03033308067473e-57	1.07023348506297	0.65	0.432	1.02568491514958e-52	10	SEPT6
PMAIP11	8.27270684800986e-57	1.23919020860743	0.403	0.169	1.68680492630921e-52	10	PMAIP1
COMMD62	5.63005496210982e-56	0.857149484113455	0.785	0.645	1.14796820677419e-51	10	COMMD6
FXYD51	2.63446281017842e-55	1.02535969418919	0.653	0.429	5.3716696699538e-51	10	FXYD5
IL2RG1	3.49467647442727e-55	1.05153690584372	0.599	0.385	7.12564533135721e-51	10	IL2RG
SRSF72	9.41884449536725e-54	0.885478745734424	0.785	0.621	1.92050239260538e-49	10	SRSF7
PARK71	1.28835465098072e-53	0.938216969963924	0.768	0.698	2.62695513334969e-49	10	PARK7
ANKRD121	1.02290498553732e-52	1.04133302269174	0.731	0.621	2.08570326551059e-48	10	ANKRD12
EIF3K	3.73319391056941e-52	0.754191325463075	0.823	0.777	7.61198238365102e-48	10	EIF3K
RAP1A	4.3285853507959e-52	0.96865119985119	0.561	0.345	8.82598553027283e-48	10	RAP1A
APBB1IP	1.22279116780746e-49	0.794308932592032	0.371	0.153	2.49327119115942e-45	10	APBB1IP
ZNF292	1.69117819160241e-48	1.15891549805298	0.48	0.269	3.4483123326773e-44	10	ZNF292
SYNE22	5.7734117293929e-48	1.05273543642209	0.507	0.284	1.17719865162321e-43	10	SYNE2
ATP6V1G1	6.54183117344551e-48	0.768963604702664	0.77	0.703	1.33387937626554e-43	10	ATP6V1G1
ARPC1B1	1.1828639383109e-47	0.966052309559453	0.531	0.298	2.41185957021593e-43	10	ARPC1B
VMP12	1.65908998983857e-47	0.960274375207895	0.62	0.418	3.38288448928085e-43	10	VMP1
PIK3IP11	6.33104092409147e-47	0.815630041898098	0.284	0.1	1.29089924442225e-42	10	PIK3IP1
TRAF3IP31	1.31884817204505e-46	0.889212826142259	0.422	0.204	2.68913142279987e-42	10	TRAF3IP3
G3BP2	1.58144230697888e-46	1.10174375120875	0.559	0.361	3.22456086392994e-42	10	G3BP2
IKZF1	2.1392262490541e-46	0.95800222924643	0.435	0.219	4.36188232182131e-42	10	IKZF1
HNRNPK	2.78730145712639e-46	0.778115641960395	0.744	0.605	5.68330767108071e-42	10	HNRNPK
SLFN51	6.30073493967712e-46	0.792706204308289	0.328	0.126	1.28471985420016e-41	10	SLFN5
HNRNPA12	6.53454309014817e-46	0.780614218080249	0.793	0.673	1.33239333608121e-41	10	HNRNPA1
FURIN	8.39490944612249e-46	0.855341798457963	0.301	0.112	1.71172203606438e-41	10	FURIN
SAMSN11	1.24171632031452e-45	0.916311034151744	0.593	0.367	2.5318595771213e-41	10	SAMSN1
ZNF3311	7.09285139237878e-43	0.93726946056733	0.535	0.289	1.44623239890603e-38	10	ZNF331
GPRIN3	8.69095232246794e-42	0.796311981536297	0.339	0.141	1.77208517855121e-37	10	GPRIN3
PDCL31	2.02754264926137e-41	0.871903059207749	0.409	0.203	4.13415946184394e-37	10	PDCL3
LIMS11	7.60239943567484e-41	0.780963614340751	0.516	0.289	1.5501292449341e-36	10	LIMS1
P2RY101	1.26181918728406e-40	0.891973008138932	0.375	0.179	2.57284932287221e-36	10	P2RY10
AAK1	2.30420734674056e-40	0.774173697188126	0.395	0.192	4.698278780004e-36	10	AAK1
AKAP131	1.96882558173387e-39	0.838466985610112	0.631	0.451	4.01443536115537e-35	10	AKAP13
CNOT6L2	3.01150868342659e-39	0.830054656446977	0.446	0.238	6.14046620550683e-35	10	CNOT6L
ISG152	6.62225808755191e-39	0.87462959848494	0.501	0.29	1.35027842405183e-34	10	ISG15
SH3KBP1	7.88501108200273e-39	0.781190818510221	0.405	0.206	1.60775375962036e-34	10	SH3KBP1
RHOG	4.35226781928923e-38	0.821074656929553	0.422	0.22	8.87427408353074e-34	10	RHOG
UBE2B	8.47699389797207e-38	0.970952995233001	0.554	0.411	1.7284590557965e-33	10	UBE2B
TFRC1	2.67291486409624e-37	0.868235892575372	0.316	0.14	5.45007340789224e-33	10	TFRC
CKLF	3.95826643578933e-37	0.906751513111503	0.576	0.416	8.07090526257445e-33	10	CKLF
CORO1B	4.45196084019203e-37	1.10609371977636	0.35	0.175	9.07754815315154e-33	10	CORO1B
PNISR	1.71958270884026e-36	0.809721810171237	0.71	0.641	3.50622914332529e-32	10	PNISR
JAK1	2.50201639309388e-36	0.87033691657202	0.48	0.299	5.10161142551841e-32	10	JAK1
ANAPC16	5.92265226960645e-36	0.868763567068561	0.67	0.615	1.20762879777276e-31	10	ANAPC16
SRSF51	1.13930957148095e-35	0.82086491989557	0.691	0.621	2.32305221624965e-31	10	SRSF5
USP15	1.17339413997889e-35	0.88354814738724	0.476	0.296	2.39255065141697e-31	10	USP15
MIAT1	1.31620402226856e-35	0.863642188205457	0.298	0.13	2.6837400014056e-31	10	MIAT
PAIP2	3.38877206991463e-35	0.97729583270702	0.586	0.48	6.90970625055593e-31	10	PAIP2
CALM31	1.16059557066598e-34	0.905391164308695	0.497	0.339	2.36645436858792e-30	10	CALM3
CDC42SE22	2.45831290236868e-34	0.842056738496743	0.51	0.331	5.01250000792973e-30	10	CDC42SE2
CACYBP	3.03622090597246e-34	1.15812288224218	0.407	0.24	6.19085442727784e-30	10	CACYBP
IFI161	1.95814411126683e-33	0.805593250515062	0.548	0.372	3.99265584287306e-29	10	IFI16
SARAF2	2.19109713269654e-32	0.80170321411779	0.642	0.555	4.46764705356825e-28	10	SARAF
BCL2	2.60940548514913e-31	0.750188892339687	0.252	0.105	5.32057778421908e-27	10	BCL2
MALT11	3.48329329926935e-30	0.778943944644033	0.266	0.117	7.1024350372102e-26	10	MALT1
EID11	1.62099104388945e-29	0.860272949593814	0.582	0.485	3.30520073849059e-25	10	EID1
N4BP2L22	3.10744186712039e-29	0.765469023762927	0.64	0.563	6.33607396705848e-25	10	N4BP2L2
SERBP11	4.28278615779025e-29	0.780603275192215	0.635	0.554	8.73260097573432e-25	10	SERBP1
TLK1	2.13337799588485e-28	0.873544867271759	0.32	0.169	4.34995773360921e-24	10	TLK1
ENO12	2.67928363859612e-28	0.796039819900788	0.599	0.477	5.46305933909749e-24	10	ENO1
MBNL12	4.61218666901132e-28	0.751653308427791	0.535	0.381	9.40424861811409e-24	10	MBNL1
ARID4B1	5.26664342133338e-28	0.77496955548161	0.503	0.338	1.07386859360988e-23	10	ARID4B
OCIAD21	6.37101232850341e-28	0.781828532086359	0.475	0.333	1.29904941378185e-23	10	OCIAD2
C12orf571	3.22481698536538e-27	0.85428772225488	0.618	0.553	6.57540183316001e-23	10	C12orf57
CFLAR1	4.67264848991912e-27	0.812982944863697	0.576	0.488	9.52753027094508e-23	10	CFLAR
CALM11	6.16297961281792e-27	0.859886777288981	0.674	0.641	1.25663154305357e-22	10	CALM1
PPP1R12A	2.3882256851569e-26	0.769752962107111	0.458	0.304	4.86959217203491e-22	10	PPP1R12A
SMAP2	4.46358483451348e-26	0.879054389161382	0.439	0.296	9.10124947757298e-22	10	SMAP2
SH3BGRL	7.04729716556772e-26	0.778729860487557	0.544	0.44	1.43694389205926e-21	10	SH3BGRL
UBXN11	1.39386721492563e-25	0.752588224460477	0.525	0.394	2.84209525123336e-21	10	UBXN1
ENTPD1	2.40489318616789e-25	0.881452949030337	0.35	0.208	4.90357720659633e-21	10	ENTPD1
MRFAP1	2.86273884891719e-25	0.856241704078638	0.484	0.364	5.83712451294215e-21	10	MRFAP1
CDKN1B	4.52507771781147e-25	0.882263029594992	0.426	0.292	9.22663346661758e-21	10	CDKN1B
PTPN71	4.87308927550885e-24	0.759413223638702	0.424	0.276	9.93622903276254e-20	10	PTPN7
TPR	5.848731964817e-24	0.833031897077388	0.439	0.303	1.19255644762619e-19	10	TPR
CNBP	2.5126396174721e-23	0.755651601184154	0.582	0.533	5.12327218002562e-19	10	CNBP
MRPS6	2.33489131163255e-22	0.883865761805778	0.45	0.343	4.76084338441877e-18	10	MRPS6
NDUFV21	5.28086448560277e-22	0.791188905840957	0.635	0.636	1.0767682686144e-17	10	NDUFV2
RPS27L	9.27704890254844e-22	0.767816853547731	0.653	0.668	1.89159027122963e-17	10	RPS27L
[truncated: 4,226 more rows]

## Sheet: IDA macrophages
	p_val	avg_log2FC	pct.1	pct.2	p_val_adj
XIST	5.96040809977527e-54	2.10318835147751	0.806	0	1.21532721154418e-49
CYBA	8.75855791135088e-35	-3.72693	0.236	0.964	1.78586995812444e-30
RPL13	2.54831250039928e-34	-2.85764	0.889	0.988	5.19600918831414e-30
FTH1	5.56134414470169e-30	-2.91552	1	1	1.13395807110467e-25
RPS2	3.48467817966743e-26	-1.86984	0.944	0.976	7.10525880834189e-22
IGHA1	6.75185977771341e-23	-2.07615	0.472	0.907	1.37670420867576e-18
RPS4Y1	3.34757828012483e-22	-2.10978	0	0.717	6.82571211317453e-18
RPS18	8.50552706526397e-21	1.16843252798616	1	0.964	1.73427696860732e-16
TSPO	2.14022262281532e-20	-1.87771	0.222	0.814	4.36391392792043e-16
RPS4X	2.8401709382652e-15	0.990259281486384	0.986	0.943	5.79110854312275e-11
RPS26	4.60869083510239e-15	0.579689186724939	1	0.858	9.39712061277378e-11
CLTA	1.21023372289126e-14	-1.31864	0.333	0.737	2.46766656097527e-10
HLA-C	2.41821856575761e-14	-1.05112	0.903	0.968	4.93074765557976e-10
RPL37A	3.42011894062132e-14	0.820270611350803	1	0.931	6.97362251992688e-10
RPL27A	5.65751551850966e-14	0.809468127016697	1	0.899	1.15356741422412e-09
IGKC	8.6356152050154e-14	-0.297883	0.931	1	1.76080194030264e-09
RPS19	1.54439481836082e-13	0.683131651708544	1	0.992	3.1490210346377e-09
PYCARD	1.648871710327e-13	-1.64738	0.264	0.684	3.36204941735676e-09
SERP1	2.43235569556352e-13	-1.38251	0.472	0.798	4.95957326325403e-09
RPS27	4.19876768581628e-13	0.68525450884932	1	0.972	8.5612873113794e-09
RPL41	4.40740233618757e-13	0.504913082293767	1	0.992	8.98669336348646e-09
RPL23A	5.39859172341607e-13	0.704018810946332	1	0.972	1.10077285240454e-08
TRIR	6.08822859726975e-13	-1.1317	0.236	0.68	1.2413898109833e-08
RPS23	6.89811216581402e-13	0.718031346672868	1	0.984	1.40652507060948e-08
JUND	9.70641386604313e-13	-1.18572	0.806	0.931	1.97913778728619e-08
DDT	1.18898338873586e-12	-1.34321	0.194	0.644	2.42433712963241e-08
GPX4	1.29759013127161e-12	-1.27437	0.542	0.866	2.64578627766281e-08
ARPC1B	1.76357871793738e-12	-1.06188	0.597	0.887	3.59593700587432e-08
PFN1	1.96474089940582e-12	-1.00353	0.875	0.96	4.00610669388846e-08
COX5B	2.10807158891824e-12	-1.12099	0.486	0.862	4.2983579698043e-08
DDX3Y	2.65470228295554e-12	-1.20864	0	0.466	5.41293795494634e-08
PRELID1	8.5681272785498e-12	-1.43933	0.528	0.773	1.7470411520963e-07
TYMP	1.15144179604037e-11	-1.24608	0.625	0.846	2.34778982212632e-07
MTRNR2L12	1.65486576958522e-11	0.981901687322927	0.972	0.858	3.37427130418426e-07
SCAND1	2.25939147793967e-11	-1.11866	0.014	0.449	4.60689922351899e-07
RPS28	2.52784643809827e-11	0.495003731379596	1	0.992	5.15427888728238e-07
RPL36	3.19988217176645e-11	0.6445505421132	0.972	0.96	6.5245597482318e-07
PGLS	4.60068849909542e-11	-1.0588	0.111	0.551	9.38080384965557e-07
FLNA	6.19906738322589e-11	-1.41147	0.194	0.603	1.26398983943976e-06
RPL37	6.60039985309756e-11	0.609980419829978	0.986	0.976	1.34582153004659e-06
TMSB4X	9.52816331591486e-11	0.696428928396978	1	0.996	1.94279250011504e-06
COX5A	9.65112718328415e-11	-1.17452	0.292	0.656	1.96786483267164e-06
RPS29	1.23425709810796e-10	0.647008041862488	1	0.98	2.51665022304213e-06
RPS5	1.71100959676551e-10	0.810066011600347	0.944	0.887	3.48874856780488e-06
C4orf48	1.74987640905263e-10	-0.993144	0.014	0.421	3.56799799805831e-06
RPL38	2.27403735662308e-10	0.63905669835236	0.972	0.87	4.63676217015446e-06
RPSA	2.41634393316632e-10	0.74928959376817	0.972	0.879	4.92692527972613e-06
RPL10A	3.05527603177946e-10	0.631691252104341	0.958	0.923	6.22970782879832e-06
CHCHD2	3.12330851143831e-10	-0.862889	0.667	0.899	6.36842605482272e-06
RPL21	3.13275823691515e-10	0.571440843697313	0.986	0.972	6.38769404507e-06
HLA-DRB5	4.64275755676464e-10	-0.350145	0.361	0.943	9.4665826582431e-06
RPL26	4.67428026620074e-10	0.609181977791099	0.986	0.964	9.53085746278331e-06
CFD	5.29175378494062e-10	-1.20948	0.042	0.449	1.07898859674939e-05
DDIT4	6.2838488981276e-10	-1.88194	0.375	0.668	1.28127679032822e-05
RPS6	6.94983362706161e-10	0.601528466350423	0.986	0.964	1.41707107655786e-05
RPL35	9.351724556501e-10	0.550279471754834	1	0.951	1.90681663707055e-05
RPL3	1.01361131730648e-09	0.689264413294302	0.972	0.943	2.06675347598792e-05
SPI1	1.22183806333681e-09	-1.26256	0.222	0.583	2.49132781114375e-05
RPS16	1.58967954591372e-09	0.488316102817281	0.986	0.988	3.24135659411808e-05
TGFB1	1.95130534377638e-09	-0.858666	0.042	0.449	3.97871159596004e-05
PPDPF	2.02233759087682e-09	-1.12136	0.167	0.53	4.12354634779784e-05
RPS14	2.18472658376781e-09	0.470702254573645	1	0.988	4.45465750430257e-05
MTRNR2L8	2.97323294517561e-09	0.939723036273658	0.972	0.623	6.06242197521307e-05
RPS3	4.46604910581985e-09	0.577665089118594	0.972	0.964	9.10627412676668e-05
CALM1	5.7412704906217e-09	-0.941778	0.708	0.862	0.000117064505303776
AURKAIP1	6.52046741772428e-09	-0.998776	0.194	0.543	0.000132952330647398
CD14	7.30927672336401e-09	-1.48424	0.306	0.652	0.000149036152389392
RPS7	8.56529028093613e-09	0.507194870981935	0.986	0.976	0.000174646268828288
GUK1	1.07499702941353e-08	-0.995578	0.458	0.725	0.000219191894297418
ARL6IP4	1.13145017818914e-08	-0.968391	0.361	0.644	0.000230702691332765
RNH1	1.20917568968099e-08	-0.944539	0.292	0.664	0.000246550923125955
AXL	1.34375961582608e-08	0.728458318772091	0.319	0.069	0.000273992585666937
TMSB10	1.75128516793821e-08	0.594496616939087	1	1	0.000357087045742601
ARHGAP5	1.81606653629217e-08	0.549638858807113	0.347	0.081	0.000370295966749973
RPL34	1.89699756696229e-08	0.480099817074302	1	0.984	0.000386797803903612
RNASET2	2.02221984791154e-08	-1.09889	0.417	0.68	0.000412330626989163
ALKBH7	2.0896191910064e-08	-0.830003	0.097	0.457	0.000426073353046206
MIF	3.09520272774745e-08	-0.886576	0.042	0.393	0.000631111836187704
RPL35A	4.17692804024312e-08	0.474061664854732	0.986	0.98	0.000851675627405572
RPS21	4.88244261242956e-08	0.581710795961556	0.972	0.927	0.000995530048674387
SERPINA1	5.25467708819061e-08	-1.05624	0.597	0.785	0.00107142865828206
MZT2B	5.33196850806267e-08	-0.764856	0.042	0.372	0.00108718837879398
ITM2B	5.43064964450595e-08	-0.929866	0.764	0.911	0.00110730946251476
RPS15A	5.95788578965865e-08	0.51374466578479	0.972	0.976	0.0012148129125114
C9orf16	6.254703147711e-08	-0.758534	0.083	0.433	0.00127533397181827
RPLP0	6.99857533707769e-08	0.592277157970597	0.944	0.854	0.00142700951123014
ATP5F1D	7.85408006364354e-08	-0.994847	0.139	0.478	0.00160144692497692
RPL27	9.65416839978149e-08	0.470613787910258	0.972	0.951	0.00196848493671544
RNASEH2C	9.72445768488285e-08	-0.913533	0.069	0.397	0.00198281692194761
TMEM160	1.33670520296436e-07	-0.763087	0	0.304	0.00272554190884433
TBCB	1.44636103444707e-07	-0.780383	0.125	0.445	0.00294913014923758
S100A8	1.48860188438104e-07	-1.54727	0.375	0.688	0.00303525924225294
RPL8	1.59287026191587e-07	-0.654869	0.917	0.984	0.00324786246404645
TCTN3	1.64523307340065e-07	1.08239891537415	0.375	0.113	0.00335463023666393
BAG6	1.82639811396005e-07	0.464003607558241	0.444	0.146	0.00372402575436453
RPL9	1.87911159122018e-07	0.387710520502985	1	0.988	0.00383150853449796
RPS24	1.87911159122018e-07	0.362672521778277	0.972	0.996	0.00383150853449796
RPL28	1.87911646954332e-07	0.364855695307254	1	0.992	0.00383151848139883
RPS25	2.02383208841477e-07	0.402813410287656	0.986	0.98	0.00412659362827772
RPS15	2.3750635671949e-07	-0.729275	0.722	0.976	0.00484275461351041
RPL30	2.39253196201378e-07	0.393062998377284	1	0.972	0.0048783726705461
REX1BD	2.40706126302766e-07	-0.7533	0.042	0.356	0.00490799791531341
SLC38A1	3.00839321199824e-07	0.41357883557642	0.25	0.049	0.00613411375926441
IGLC3	3.17378268215526e-07	-1.08727	0.319	0.628	0.00647134288891458
RPS10	3.43108938225787e-07	0.673541104751962	0.917	0.85	0.00699599125042379
RAB32	3.44860929983537e-07	-0.79461	0.125	0.449	0.00703171436236431
ZNF706	3.58592360682205e-07	-0.893229	0.389	0.648	0.00731169823431015
CORO1B	3.71927076180794e-07	-0.711959	0.069	0.372	0.0075835930833264
RPS11	3.84180576526418e-07	0.473967051725919	0.986	0.972	0.00783344195537367
SRF	3.9240442467067e-07	0.414278784722244	0.236	0.045	0.00800112621903496
MRPL41	3.97572955661072e-07	-0.739097	0.069	0.389	0.00810651256592927
ARCN1	4.25036050504665e-07	0.547536073175266	0.528	0.219	0.00866648506979012
TUBA1B	4.40545176731728e-07	0.706007536693784	0.917	0.834	0.00898271615355993
CD1E	4.87457760287599e-07	0.537232305238386	0.236	0.045	0.00993926373226415
RPS17	5.79915517926686e-07	0.534168148935666	0.667	0.332	0.0118244774105251
KDM6B	5.94245480091189e-07	-1.04187	0.556	0.757	0.0121166653390593
RPL14	6.07216380759823e-07	0.451811172773053	0.986	0.951	0.0123811420036928
RPL39	6.30983734474726e-07	0.325047443201052	0.972	0.992	0.0128657583459397
FAAP20	6.34971631547576e-07	-0.646023	0.014	0.296	0.0129470715672551
RPS8	7.22017466432729e-07	0.364127297835571	1	0.984	0.0147219361405633
MT-ND3	7.8615867881868e-07	0.524253962899519	0.986	0.955	0.0160297754611129
TGIF2	8.3600112605697e-07	0.513679428231566	0.278	0.069	0.0170460629603016
RHEB	8.85645324025043e-07	-0.802323	0.194	0.51	0.0180583081568706
METRNL	9.18756782684666e-07	-0.88236	0.25	0.538	0.0187334507989403
PDE7A	1.09971624862781e-06	0.345820246695653	0.319	0.089	0.0224232143095211
RPL4	1.20874875404064e-06	0.551733907159652	0.944	0.826	0.0246463870948887
SOD2	1.23689331145285e-06	-0.879825	0.764	0.927	0.0252202546205236
ZC3HAV1	1.28244481114048e-06	0.620743271317373	0.472	0.198	0.0261490496991545
PLA2G7	1.386608265433e-06	-1.00819	0.333	0.611	0.028272942532179
IL4I1	1.41097204935739e-06	-1.17063	0.153	0.441	0.0287697200863972
IER3	1.52469792176511e-06	-1.29958	0.569	0.741	0.0310885906247906
FBXW5	1.52601593546814e-06	-0.611833	0.069	0.36	0.0311154649241954
RER1	1.602020619572e-06	-0.673468	0.194	0.486	0.0326652004330731
AC009093.2	1.70919778718104e-06	0.278570869611844	0.194	0.032	0.0348505428806214
JUNB	1.71324342250987e-06	-1.28086	0.708	0.858	0.0349330333849762
SDF2L1	1.73696514301146e-06	-1.01114	0.319	0.587	0.0354167192660036
MSRB2	1.88483506318028e-06	-0.661527	0.014	0.279	0.038431786938246
RPL12	1.98493924222973e-06	0.331907333683801	0.986	0.992	0.0404729111490641
RPL32	2.08702962973999e-06	0.413256417995099	0.986	0.976	0.0425545341503983
TUBA1A	2.26705349082445e-06	0.644873278466942	0.806	0.579	0.0462252206779105
MYO1G	2.62557249511424e-06	-0.800157	0.181	0.462	0.0535354231753794
RETN	2.71426153717163e-06	-1.54036	0	0.251	0.0553437927429295
RPL24	2.7551440083693e-06	0.411715258670357	0.972	0.96	0.0561773863306501
NOP53	2.83429882926358e-06	-0.827504	0.097	0.368	0.0577913531286844
NDUFB11	2.86382478547884e-06	-0.62267	0.5	0.753	0.0583933873759135
PNN	3.13787662823012e-06	0.464169523817365	0.611	0.308	0.0639813044496122
ATP5MG	3.31105208111254e-06	0.437561149231274	0.972	0.895	0.0675123519338848
EEF1B2	3.34179251568586e-06	0.474472256173485	0.944	0.915	0.0681391493948347
RPL15	3.60182251339066e-06	0.454286541584464	0.972	0.955	0.0734411610480356
PSMA7	3.71781952536777e-06	-0.715135	0.722	0.846	0.0758063401222489
RPL13A	3.71952601664058e-06	0.457836364572533	1	0.911	0.0758411354793015
DDX3X	4.74114979800757e-06	0.661555802577691	0.792	0.587	0.0966720443813744
UTP14C	4.86016383348842e-06	0.343258224470278	0.153	0.02	0.0990987405648288
MAP1LC3B	5.06599123503158e-06	-0.773594	0.389	0.656	0.103295561282294
HIST1H4C	5.41434774452226e-06	0.569294522668757	0.403	0.146	0.110398550510809
RPS3A	5.68146397907334e-06	0.401303974383694	0.986	0.968	0.115845050533305
UQCRH	5.82419044563117e-06	0.43265046366102	0.917	0.777	0.11875524318642
OST4	6.10859091428323e-06	0.467491890626741	0.917	0.802	0.124554168742235
IFI6	6.557100102745e-06	-0.780485	0.042	0.3	0.133699271094971
CCDC107	6.69839306509501e-06	-0.794694	0.139	0.393	0.136580234597287
ZBTB33	6.74352687631424e-06	0.335075145695255	0.153	0.02	0.137500513008047
HCST	6.92466515696738e-06	-0.712388	0.583	0.765	0.141193922550565
EZR	7.27321147400692e-06	0.811653994912008	0.778	0.575	0.148300781955001
PPP4C	8.00349635785969e-06	-0.684641	0.306	0.571	0.163191290736759
EIF1AY	8.16359838829115e-06	-0.490521	0	0.231	0.166455771137257
LGALS2	1.02130226432125e-05	-0.832062	0.681	0.818	0.208243531695103
HDAC1	1.03422778536531e-05	0.361480730766387	0.333	0.109	0.210879045435987
ALOX5AP	1.07500488653812e-05	0.478172095516834	0.25	0.065	0.219193496365123
RPS12	1.08289973370608e-05	0.364744456079015	0.986	0.98	0.22080325570267
PAXX	1.11635524782843e-05	-0.564434	0.083	0.34	0.227624835032217
NDUFAB1	1.12001526037352e-05	-0.779822	0.333	0.551	0.228371111590161
RPL17	1.12434017363754e-05	0.507934175955309	0.569	0.3	0.229252961404695
RBM39	1.19569464047342e-05	0.539294709629941	0.889	0.696	0.243802137192531
AQP9	1.22179478196774e-05	-0.981337	0.125	0.401	0.249123956043222
RPS9	1.23339756860831e-05	0.347915963428029	1	0.98	0.251489764239234
XPO1	1.25812670758878e-05	0.389126965985317	0.583	0.296	0.256532035677353
TPM3	1.26405264235204e-05	0.340299608995902	0.986	0.899	0.257740333775581
SRRM2	1.28905301504551e-05	-0.730602	0.444	0.628	0.262837909767779
NR4A3	1.29178468961563e-05	0.752201207618548	0.875	0.628	0.263394898212626
S100A9	1.30278936629274e-05	-1.39352	0.583	0.798	0.265638751787089
RPL11	1.3093476027487e-05	0.292403068885296	1	0.976	0.26697597620046
NDUFA13	1.38011840216573e-05	0.456984163349358	0.75	0.498	0.281406142201593
HERC1	1.43790023346065e-05	0.564612535839319	0.347	0.13	0.293187857602626
HNRNPH1	1.52499432358963e-05	0.52655699573174	0.764	0.534	0.310946342579925
TOMM5	1.57623179172153e-05	0.413043840768946	0.306	0.105	0.32139366233202
LMNA	1.59059029455796e-05	0.421500757598752	0.653	0.352	0.324321361060367
GADD45GIP1	1.6400712313435e-05	-0.669868	0.111	0.377	0.33441052407094
CTSS	1.6697313391781e-05	-0.676589	0.972	0.947	0.340458220058415
VCAN	1.69826834506505e-05	-1.48484	0.236	0.502	0.346276915558763
SMARCD2	1.84730026866085e-05	0.264965793682703	0.403	0.154	0.376664524779948
DEK	1.97117321760193e-05	-0.66554	0.306	0.567	0.401922219069034
RPS27A	1.98071662378841e-05	0.327479404519273	1	0.976	0.403868119590457
EMC6	2.02926434211152e-05	-0.501391	0.042	0.287	0.413766999356539
FLOT1	2.52185623710741e-05	-0.537868	0.306	0.526	0.5142064867462
POLE4	2.53054687395329e-05	-0.746803	0.208	0.453	0.515978507599076
IRF4	2.69261269209908e-05	0.709199542820941	0.333	0.121	0.549023727919003
RPLP1	2.77080341010798e-05	0.318102415164883	1	0.992	0.564966815321018
CAT	2.77557826258544e-05	0.390987270609825	0.625	0.324	0.565940407741172
RPL7A	2.80640475227641e-05	0.36035191286546	0.972	0.988	0.57222592898916
G0S2	2.80645996865551e-05	-2.5141	0.5	0.623	0.572237187608859
RPL19	2.82440905740723e-05	0.386310221439686	0.986	0.984	0.575897006805334
VMA21	2.92586147881892e-05	-0.717552	0.236	0.47	0.596583155531177
RUNX3	3.02338698923748e-05	0.551918020878821	0.778	0.547	0.616468607105522
EDEM1	3.15168839709885e-05	0.256971483933794	0.625	0.316	0.642629264168456
SNX3	3.16812602364664e-05	-0.678832	0.431	0.636	0.64598089622155
RPL22	3.3206289441228e-05	0.316558559711201	0.986	0.951	0.677076241706639
GTF2B	3.42565521752083e-05	0.423192203365786	0.611	0.34	0.698491098852497
NCF1	3.43382046378054e-05	-0.689693	0.056	0.287	0.700155992564853
TAGLN2	3.51354672999156e-05	0.500789411121487	0.806	0.676	0.716412178245278
NDUFAF8	3.63186262641388e-05	-0.391647	0	0.202	0.74053678952579
CAPZB	3.67548046948744e-05	-0.590628	0.639	0.794	0.749430467728489
DDRGK1	3.70135212331998e-05	-0.351448	0.042	0.279	0.754705697944944
PHLDA2	3.7024899427843e-05	-1.17691	0.042	0.263	0.754937699333718
UBE2D2	3.71089751343235e-05	-0.584854	0.292	0.551	0.756652002988857
RABAC1	3.71503000978224e-05	-0.667896	0.222	0.457	0.757494618994598
LSM7	3.76904715956035e-05	-0.661516	0.278	0.522	0.768508715834355
CTSD	4.04474624401046e-05	-0.880461	0.472	0.721	0.824723759153733
PKN1	4.11422487980949e-05	-0.569719	0.042	0.263	0.838890452993154
NOL7	4.11483870803225e-05	-0.638406	0.181	0.425	0.839015612567776
SLK	4.14997364298282e-05	0.254563353326879	0.361	0.134	0.846179625804198
C1orf122	4.15141250013053e-05	-0.702934	0.056	0.291	0.846473008776615
EIF4EBP1	4.17794455874447e-05	-0.580175	0.111	0.352	0.851882895527997
NRG1	4.30824745003175e-05	-0.824577	0.153	0.393	0.878451655061473
EIF2S1	4.31427975022581e-05	0.413604235788128	0.514	0.263	0.879681641071042
ABHD17A	4.6012208015954e-05	-0.48034	0.014	0.219	0.938188921445302
S100A10	4.70145647864649e-05	-0.897226	0.736	0.858	0.958626975996019
SLC11A1	5.03532907956005e-05	-0.798637	0.167	0.429	1
DBI	5.0448965034033e-05	0.598838313214344	0.861	0.81	1
RPL6	5.07496963515075e-05	0.290559217641083	1	0.972	1
ODF3B	5.42804095944361e-05	-0.551055	0.083	0.316	1
CD47	5.47203647015465e-05	-0.763421	0.167	0.397	1
MRPL23	5.508311514703e-05	-0.356543	0	0.194	1
NFAT5	5.5364827495429e-05	0.439322819239185	0.514	0.251	1
TMEM259	5.83811768893854e-05	-0.570581	0.028	0.239	1
UBA52	5.90412138538412e-05	0.276035611348734	0.986	0.964	1
SMC1A	6.04328114965365e-05	0.344980866715758	0.472	0.219	1
CCDC85B	6.74927595134363e-05	-0.43553	0.028	0.243	1
DUSP23	7.07840536396204e-05	-0.547942	0.069	0.291	1
IFITM3	7.28145927043986e-05	-0.925536	0.667	0.794	1
GNG5	7.31152027515302e-05	-0.664405	0.778	0.846	1
NINJ1	7.38720855926627e-05	-0.757776	0.625	0.765	1
FAM207A	7.48607016834015e-05	-0.425272	0.014	0.219	1
WDFY4	7.64523096488625e-05	0.480559914333839	0.25	0.077	1
B3GNT7	7.73062084818099e-05	0.280661880804358	0.139	0.024	1
BTG1	7.78192981065102e-05	-0.822075	0.861	0.911	1
GNB2	7.81284443434049e-05	-0.63928	0.444	0.648	1
ATP2B1-AS1	8.20825073066847e-05	-0.820918	0.181	0.409	1
ATP5F1A	8.32109015337955e-05	0.373464158791964	0.708	0.441	1
RACK1	8.32459747758245e-05	0.362269077435368	0.986	0.931	1
SNRNP70	8.3656455907104e-05	-0.424953	0.097	0.328	1
UBE2S	8.40244578867928e-05	-0.54669	0.069	0.296	1
PGPEP1	9.46540962221698e-05	0.405942127034416	0.181	0.045	1
MCUB	9.51130276050266e-05	-0.45019	0.028	0.227	1
ASAH1	9.64267816385406e-05	-0.759845	0.653	0.745	1
SAMHD1	9.666290231181e-05	0.625943591070254	0.819	0.632	1
CLTB	0.000101247767081118	-0.520208	0.097	0.328	1
DNASE1L3	0.000101750293299241	1.08893001860131	0.292	0.105	1
JOSD2	0.000103505997143168	-0.546892	0.097	0.316	1
MKLN1	0.000109152209102885	0.413546375111623	0.375	0.17	1
LSM4	0.000109165972563069	-0.640987	0.139	0.364	1
DCXR	0.000111568571333678	-0.75561	0.097	0.312	1
RPL36AL	0.000112672890649014	0.377620190185064	0.917	0.883	1
H1FX	0.000113596864819348	-0.649254	0.028	0.227	1
STXBP2	0.000116063046788932	-0.775148	0.389	0.555	1
MRPL12	0.000116705652067082	-0.466555	0.014	0.206	1
NFKBIA	0.000125012369059082	-1.45215	0.764	0.802	1
YLPM1	0.000126512020707662	0.396476848579376	0.264	0.089	1
ATP1B1	0.000129358288795791	0.290834763076279	0.486	0.235	1
MRPL57	0.000131114919100298	-0.555288	0.25	0.474	1
PTP4A2	0.000132270815476516	0.489171780215754	0.903	0.765	1
CYP2S1	0.000133310815530107	0.340046594758542	0.389	0.174	1
SFMBT2	0.000133399286421491	0.388288122833967	0.347	0.142	1
SDE2	0.000135093737817519	0.254158276480098	0.347	0.138	1
YWHAE	0.00013591091612674	0.415855542154939	0.792	0.567	1
CLEC10A	0.000137749299218373	0.705641839099483	0.597	0.377	1
CST3	0.000146447923974045	-1.53819	0.889	0.903	1
HSP90AB1	0.000149479794377005	0.344925629479151	0.958	0.883	1
NDUFA2	0.0001501780547594	0.343556228973503	0.792	0.506	1
TCEAL8	0.000150813324137184	0.356037539208424	0.306	0.121	1
TNFRSF14	0.000155376112592717	-0.638074	0.292	0.502	1
UBE2B	0.000156123032168484	-0.581139	0.375	0.567	1
CCR6	0.000156746459473298	0.359735355368957	0.167	0.04	1
RAB20	0.000157752763636242	-0.813798	0.444	0.636	1
GNAS	0.000159556422038645	0.551740155220202	0.819	0.623	1
RANBP1	0.000159950362218997	-0.579366	0.153	0.377	1
CD80	0.000164113403169051	0.316997883344804	0.375	0.162	1
MAP2K2	0.000168325549990259	-0.419457	0.014	0.202	1
ARPC2	0.000174870985566002	-0.397635	0.958	0.927	1
ADAM19	0.000176458168501126	0.380805870556902	0.361	0.154	1
RAD23A	0.000178203411256064	0.345133365293579	0.653	0.417	1
RAB7B	0.000179329684413706	0.454659546310224	0.208	0.061	1
P4HB	0.000181162776444019	-0.629187	0.458	0.652	1
SF3B5	0.000181265218147166	0.485136749373159	0.764	0.555	1
G3BP1	0.000185255281535731	0.422551472783044	0.528	0.308	1
LY6E	0.000185357982679584	-0.679844	0.181	0.393	1
ZFY	0.000187442179427876	-0.42523	0	0.17	1
ZNF524	0.000187442924208938	-0.381168	0	0.17	1
DUT	0.000191031500315636	-0.535759	0.069	0.271	1
COX6B1	0.000191514464479598	0.359887015926968	0.917	0.785	1
APRT	0.000191568450483598	-0.623099	0.583	0.713	1
EHD1	0.000203326362269698	-0.798754	0.208	0.437	1
SNF8	0.00020639989684533	-0.576738	0.208	0.433	1
MEF2D	0.000209860149464923	0.38362409599615	0.472	0.231	1
ISCU	0.00021257964005352	-0.695179	0.222	0.429	1
PNRC1	0.000216493662692955	-0.640565	0.931	0.891	1
ESYT1	0.000217051859160277	0.319245786253495	0.264	0.093	1
TIMM10	0.000217705937577826	0.344112331302479	0.528	0.271	1
UQCRQ	0.000218236539148395	0.433870939539626	0.792	0.623	1
TOR1AIP2	0.000220569574824492	0.363987928048904	0.403	0.182	1
NDUFS7	0.000222027108482567	-0.606704	0.292	0.498	1
ZNF428	0.000224464266735366	-0.36045	0.014	0.19	1
EIF3A	0.000228656418910374	0.461764722818001	0.792	0.571	1
PCYOX1L	0.000236403473979518	0.281763298123047	0.139	0.028	1
TAP2	0.000236629152281495	0.333255467478279	0.431	0.211	1
HLA-B	0.000250717354891453	-0.39364	0.986	0.976	1
ENTPD1	0.000253426187888731	0.477318257214602	0.597	0.356	1
GIMAP1	0.000256363995624375	-0.393372	0.028	0.215	1
SLC3A2	0.000271766601507848	-0.686265	0.25	0.482	1
MT-ND4L	0.000273810712811505	0.527475281285031	0.944	0.794	1
VIM	0.000275821877565349	-0.738403	0.958	0.951	1
RPS19BP1	0.000278558616082692	-0.553812	0.222	0.441	1
TOR1AIP1	0.000279158243332185	0.283321779052813	0.361	0.15	1
GDI2	0.000280171526753405	0.414230348555126	0.861	0.725	1
JTB	0.000290104500976516	-0.417766	0.333	0.538	1
NDFIP1	0.000291173102254532	-0.693048	0.222	0.429	1
ARF1	0.000301142590331557	-0.512719	0.583	0.7	1
FPR1	0.00030394840716564	-0.779377	0.389	0.571	1
ATP5MC1	0.000304911973927204	0.375686605880503	0.653	0.421	1
RPL10	0.000308829132485427	0.26994191786445	1	0.992	1
ATP5ME	0.000309847088920322	0.373853670470137	0.806	0.636	1
DNPH1	0.000312036768138204	-0.512895	0.083	0.287	1
SEL1L3	0.000315142201796905	0.327271828184828	0.208	0.065	1
OSTC	0.000329537507414997	0.377964178509169	0.722	0.478	1
NSD1	0.000341230639734369	0.410855596723632	0.389	0.178	1
CHCHD10	0.000344967946559879	-0.623408	0.042	0.227	1
CDC37	0.000355259465981703	0.419573987744122	0.694	0.498	1
GPR157	0.000356101178633829	0.516454719363476	0.403	0.198	1
IGHG4	0.000356590461402719	-0.484628	0.069	0.263	1
TCIRG1	0.000364411901796562	-0.535524	0.292	0.506	1
ZNF281	0.000365272511704322	-0.588411	0.069	0.267	1
INIP	0.000367706192133398	0.310983091557125	0.319	0.134	1
CD1C	0.000371168962916074	0.755140599452806	0.292	0.121	1
MANF	0.000371208106683594	-0.693973	0.361	0.518	1
EVA1B	0.000379028527864036	-0.277213	0.014	0.186	1
TOP1	0.000383276578221705	-0.607137	0.306	0.518	1
PLIN2	0.000390095097760157	-0.874457	0.528	0.684	1
CFL1	0.000393050895864051	0.266656711854516	0.958	0.964	1
RRAS	0.000393396903700925	-0.359673	0.028	0.211	1
BAG1	0.000396361095024677	-0.453	0.167	0.385	1
DNAJC4	0.000399710683918236	-0.442776	0.069	0.251	1
RPL18A	0.000401762835949705	0.3257312846309	0.986	0.951	1
BRD2	0.000403441838211894	0.372387175488138	0.694	0.453	1
PSMA4	0.000413635045889442	0.515582807937992	0.764	0.579	1
EIF4G3	0.000425033957157634	0.258120990494147	0.333	0.146	1
ANPEP	0.000426088548060358	-0.784444	0.194	0.397	1
PCBP2	0.000426540416675408	0.354860567985751	0.819	0.636	1
GALK1	0.000431051418285694	-0.569575	0.083	0.267	1
RAP1B	0.000436512853030942	-0.552208	0.708	0.765	1
NME3	0.000444352150668259	-0.329261	0.083	0.287	1
TRABD	0.000444914250389719	-0.497673	0.139	0.34	1
LRRC25	0.000445577823562756	-0.464239	0.167	0.389	1
GRK2	0.000447471016666219	-0.466227	0.194	0.389	1
HIF1A	0.000450587219539458	-0.683825	0.722	0.842	1
ANKH	0.000455317228645831	0.356341138673165	0.181	0.053	1
KLHL42	0.000458902577108376	0.273714650947437	0.125	0.024	1
NUFIP2	0.00045920849118914	0.387822666415345	0.569	0.32	1
MT-ND4	0.000464571741060411	0.320858773215995	0.986	0.96	1
HERPUD1	0.000473457250260581	-1.10651	0.542	0.713	1
ATP5MD	0.000476152025620519	0.322563409588164	0.833	0.696	1
CCT7	0.000476640351357712	0.366615058347897	0.611	0.364	1
LAP3	0.000483952953380809	0.539008568940522	0.833	0.709	1
AC004687.1	0.000497756185133483	0.538186411648668	0.486	0.287	1
RNF166	0.000499073625053209	-0.453082	0.028	0.198	1
KCNK6	0.000504506215883352	0.386911429156025	0.431	0.227	1
NDUFS4	0.000506653840153784	0.318901871320308	0.458	0.235	1
ALDH2	0.000514355371446848	-0.711363	0.528	0.636	1
C3AR1	0.000520061643094362	-0.905324	0.264	0.482	1
OGDH	0.000524678687186323	0.385210133636706	0.347	0.154	1
SHISA5	0.000528772087298618	0.337760619407546	0.347	0.154	1
IER2	0.00053049804974537	-1.28253	0.542	0.672	1
QARS	0.000531576485031609	0.258335807486376	0.306	0.126	1
CKS2	0.000534419637222195	0.406433153137913	0.417	0.206	1
RIOX1	0.000537750896485603	0.250326176150304	0.111	0.02	1
ISY1	0.00054052664314371	0.282177008465737	0.25	0.093	1
MPG	0.000542785903674862	-0.417319	0.069	0.251	1
COX7C	0.000550509057270104	0.357080442750723	0.875	0.866	1
BHLHE40	0.000551422471950759	-0.630243	0.486	0.623	1
UPP1	0.000560884341834	-0.748247	0.431	0.575	1
RBM12	0.000569027195572828	0.335287581359813	0.375	0.174	1
GNA15	0.000585517002961403	-0.754296	0.347	0.51	1
RPL29	0.000586033961056049	0.298181925222299	0.972	0.955	1
ACTG1	0.000589237789414743	0.326291389637225	0.972	0.96	1
H3F3B	0.000589352481916971	0.369112854959826	1	0.964	1
NELFCD	0.000594771291003632	0.26391405461544	0.25	0.089	1
FBXO11	0.000599858879027087	0.31811387729363	0.347	0.162	1
SEPT6	0.000602061644303996	0.474972927623503	0.542	0.34	1
MLF2	0.00060621215105917	0.254704403926676	0.528	0.283	1
IDH1	0.000608571098255274	0.271594446678623	0.292	0.121	1
B2M	0.00061194408481168	-0.276629	1	1	1
JCHAIN	0.000623450293346018	-0.5755	0.153	0.377	1
CCAR1	0.000639555254687989	0.369267074851724	0.444	0.243	1
SERINC5	0.000657253255693983	0.290060545686561	0.347	0.15	1
RGS19	0.000659583899601081	-0.711426	0.25	0.437	1
YME1L1	0.000667179703382138	0.408379040824748	0.569	0.34	1
SNRPF	0.000668970233430682	0.360863356533054	0.639	0.457	1
HEBP2	0.000675231356910676	-0.459658	0.083	0.263	1
ZNF511	0.000679679064286668	-0.370648	0.028	0.194	1
ENO1	0.000730175138938589	0.336691752680704	0.944	0.81	1
LSM6	0.000735777657095198	0.363739524251806	0.583	0.364	1
NDRG2	0.000748256318274788	0.380968503990378	0.236	0.089	1
UBE2N	0.000755591406797762	0.306783363871749	0.611	0.348	1
USP16	0.000760824669429685	0.440340908713008	0.514	0.304	1
CRYBG1	0.000764782997926897	0.435176141936885	0.417	0.227	1
NDUFB7	0.000786250920275069	-0.483547	0.431	0.603	1
TXN	0.000790344198015243	0.789603836075246	0.861	0.765	1
C8orf59	0.000791611990094567	0.319988792312577	0.639	0.413	1
PPP1R10	0.000795849077316692	0.481557674390802	0.542	0.308	1
RAB5IF	0.000799333064270246	-0.533138	0.181	0.385	1
KPNA6	0.00082030867071408	0.353503954949985	0.333	0.154	1
ABCE1	0.000822798288771916	0.279684851681799	0.347	0.162	1
TMEM70	0.000828941203212214	-0.452904	0.069	0.243	1
MIA2	0.000832030794094356	0.339733798588722	0.278	0.113	1
ATP6V0B	0.000832064885575745	-0.433503	0.792	0.838	1
ATP5F1E	0.000853661277719809	0.277943461487853	1	0.988	1
ZC3H4	0.000868800593531868	0.274503384460131	0.208	0.073	1
ARFGAP2	0.000873501276007966	0.268297172900854	0.319	0.142	1
NDUFA4	0.000879000177430297	0.300626048481187	0.875	0.802	1
KRT10	0.000883467963466137	-0.390226	0.056	0.231	1
SEPT11	0.000886893485036146	0.321038779108362	0.264	0.109	1
IRAK3	0.00089253164027164	-0.522599	0.194	0.397	1
SOCS4	0.00090714797335763	0.42161309619774	0.292	0.126	1
JAML	0.000909369059029359	0.394030815950427	0.875	0.652	1
MRPL54	0.000911943214777702	0.297144475688804	0.681	0.429	1
NT5C	0.00091527858723521	-0.457364	0.042	0.202	1
BEX4	0.000940846845142598	0.361317845961575	0.403	0.215	1
GLUD1	0.000950745962573968	0.401542366807332	0.375	0.178	1
HMGA1	0.00095253336709838	0.277522208354654	0.528	0.296	1
AKAP13	0.00095265225135296	0.441979712193569	0.861	0.709	1
PDLIM2	0.000954001805527432	-0.366045	0.014	0.162	1
NBDY	0.000957427675364919	0.289211160923939	0.458	0.255	1
HSP90AA1	0.000971155004432073	0.3596994591312	0.972	0.899	1
RPL23	0.000972991270128208	0.354431195724184	1	0.915	1
EFHD2	0.000994270208625937	-0.616057	0.653	0.717	1
TAF15	0.00102062833033616	0.344663392457515	0.431	0.215	1
UQCRFS1	0.00103751644159536	-0.512619	0.25	0.441	1
EXOC6	0.00104181006304289	0.355150832363858	0.264	0.109	1
COMT	0.00104616257719981	-0.625944	0.417	0.547	1
HMGB1	0.00106601953510352	0.375674277196113	0.944	0.81	1
LRPAP1	0.00106973939192577	-0.558797	0.292	0.47	1
PDXK	0.00107003457703601	-0.594709	0.208	0.405	1
RBMX	0.00107325112149058	0.417194336184961	0.5	0.3	1
TESC	0.00108767009056078	-0.493174	0.097	0.296	1
SLC2A3	0.00109698712505026	-0.651186	0.764	0.806	1
VAMP8	0.00110285484793665	0.438872280271953	0.917	0.781	1
TMUB1	0.00110403544162797	-0.295965	0	0.134	1
UTY	0.00110403544162797	-0.276776	0	0.134	1
IMP3	0.00110819414454727	-0.451714	0.083	0.251	1
ARPC4	0.00111005222362371	0.357958052133334	0.889	0.664	1
EIF4A3	0.00111550517281854	-0.860112	0.264	0.462	1
MRPS34	0.00112735627169783	-0.468532	0.097	0.275	1
ZFP36L1	0.00116265462352603	-0.944161	0.597	0.721	1
TMEM273	0.00118133467328344	0.393027698996501	0.431	0.255	1
FGD2	0.00118436449284104	0.312694682975307	0.444	0.235	1
PRRC2C	0.00121142991244684	0.33727372847557	0.792	0.636	1
CD99	0.00121645728933827	-0.625132	0.264	0.437	1
BAZ2B	0.00121925470981661	0.275875624525437	0.472	0.243	1
SKIL	0.00122192384759731	0.467816282900648	0.653	0.486	1
KCNQ1OT1	0.00122416391032846	0.353745046499206	0.194	0.065	1
ERAP2	0.00122503141754348	0.256727235599957	0.403	0.202	1
CCND2	0.0012301490198968	0.508269566640643	0.333	0.17	1
KLF9	0.00123590814943867	0.314919069027081	0.25	0.101	1
PHF14	0.00123990163316347	-0.336652	0.014	0.158	1
PURB	0.00124482417895816	0.363674371168893	0.472	0.263	1
CCL4	0.00125829626750663	-3.2271	0.153	0.336	1
CSNK1G2	0.00126749525300924	-0.274551	0.014	0.154	1
C22orf39	0.00126891487554542	-0.475463	0.042	0.194	1
H2AFV	0.00127231025749241	-0.549543	0.319	0.478	1
PSMB7	0.00127594539763863	0.316629384250996	0.597	0.409	1
NUDT14	0.00129895610675482	-0.337442	0.028	0.174	1
PFDN5	0.0013276483183101	0.26792533619583	0.972	0.972	1
C5AR1	0.00133171359917947	-0.423346	0.5	0.733	1
STIM2	0.00133502733810784	0.256879648830006	0.222	0.085	1
GPBAR1	0.00133884151338242	-0.34075	0	0.13	1
EXOSC4	0.00133884151338242	-0.273387	0	0.13	1
PEA15	0.00135893661870084	0.397441719865616	0.694	0.486	1
ASGR1	0.00135928389124767	-0.428339	0.194	0.381	1
EIF3K	0.00136108457667173	0.307954054114211	0.917	0.842	1
CD74	0.00136174344240607	0.419794033070476	1	0.996	1
CEBPD	0.00136985095009831	-1.13426	0.431	0.575	1
RASAL2	0.00138665816159457	0.273139565561331	0.111	0.024	1
DPP7	0.00139640877187195	-0.34267	0.222	0.413	1
NDUFB4	0.00140693409679457	0.259870629808961	0.806	0.587	1
NDUFB10	0.00141022266781318	-0.481218	0.375	0.551	1
RBM3	0.00142053629410701	0.434775594216009	0.792	0.656	1
CBX6	0.00142113207804067	0.418027713676402	0.514	0.316	1
CAPZA1	0.00145262542766535	0.44446371237196	0.722	0.595	1
WDR59	0.00146501650834391	0.274021433453252	0.194	0.069	1
PIN1	0.00152273829340822	-0.509096	0.167	0.34	1
ESYT2	0.00152624590171495	0.259110553141703	0.264	0.109	1
IRF7	0.00153147245967651	-0.480831	0.181	0.364	1
NBEAL1	0.00155861027670405	0.305129798817737	0.375	0.186	1
SH3RF1	0.0015879324047843	0.252706563304123	0.167	0.053	1
TAP1	0.00160537979268503	0.290319200051126	0.5	0.291	1
PTBP3	0.00162130671646735	0.272535181169534	0.597	0.368	1
YBX1	0.001622728849936	-0.482461	0.875	0.879	1
NDUFS5	0.00164975976144973	0.293788217828098	0.833	0.688	1
HTT	0.00167196147149737	0.326102773942828	0.222	0.085	1
POLE3	0.00168301293141131	0.258476105862431	0.264	0.109	1
MALSU1	0.0016893012400739	-0.357391	0.014	0.15	1
UBR5	0.00169725395298448	0.251997023031661	0.347	0.162	1
SIVA1	0.00170344157404276	-0.551966	0.236	0.389	1
UBB	0.00170471122432062	0.350083769970229	0.917	0.879	1
JARID2	0.00178937051891202	0.48919055058782	0.5	0.304	1
ATL3	0.00180916235329358	0.298769922510485	0.292	0.134	1
NET1	0.00183496675924473	0.298397562183983	0.181	0.065	1
EIF2S3	0.00184766758812022	0.408460969505183	0.556	0.34	1
CLEC4E	0.00185625505139781	-0.539998	0.181	0.381	1
C6orf62	0.00186110622442545	0.33207671730013	0.542	0.32	1
RPL36A	0.00189894492079073	0.369756394578011	0.736	0.587	1
AKAP8L	0.00190160765469762	-0.292563	0.014	0.146	1
HNRNPA0	0.00190368892992133	-0.534912	0.264	0.417	1
APLP2	0.0019481550400058	-0.55288	0.458	0.632	1
UBALD2	0.00197004032835564	-0.408372	0.139	0.332	1
SLC1A5	0.00197069992244756	0.327641261288328	0.25	0.105	1
SMARCC1	0.00200183614311387	0.25493345724361	0.389	0.194	1
CARD16	0.00202520411182238	-0.609287	0.611	0.7	1
UBC	0.00202532262793256	0.332382608833509	1	0.968	1
FAM32A	0.00204535146038941	0.306581586401192	0.431	0.243	1
TBXAS1	0.00211231463488608	-0.565515	0.389	0.534	1
PILRA	0.0021386115571347	-0.568879	0.319	0.474	1
CAPG	0.00217117768284965	-0.634871	0.528	0.664	1
PPP1R15A	0.00218155833145273	-0.515826	0.597	0.709	1
RPL31	0.00223667702751809	0.300521793747831	0.875	0.818	1
ANP32B	0.00226379937114376	-0.556429	0.389	0.53	1
NAMPT	0.00227436400204647	-0.651056	0.958	0.943	1
MRPL21	0.00228674966895989	0.339972359266953	0.556	0.356	1
FCGRT	0.00228757205542198	-0.477742	0.681	0.749	1
PGD	0.00231340158558859	0.430230698151387	0.403	0.223	1
ZNF131	0.0023322291811155	0.276598312460376	0.292	0.13	1
CARD9	0.00233630200030996	-0.307475	0.014	0.142	1
SECTM1	0.00234171301456344	-0.332905	0.083	0.243	1
HAX1	0.00234200067992332	0.535956870423082	0.514	0.32	1
MYDGF	0.00234277579295804	-0.59163	0.375	0.538	1
TCF12	0.00234292746249255	0.283268121100855	0.181	0.065	1
CTNND1	0.00236828019377788	0.345970863272372	0.431	0.255	1
TNFRSF4	0.00237716052174716	-0.430314	0	0.117	1
WDR18	0.00237716052174716	-0.324465	0	0.117	1
45718	0.00240226840877573	-0.369668	0.111	0.283	1
FERMT3	0.00248232434310236	-0.51227	0.472	0.579	1
SDC2	0.00253176861409858	-0.559392	0.028	0.17	1
NRBF2	0.0025647713295991	0.358445013517982	0.403	0.219	1
OFD1	0.00257268982045642	0.280930517445407	0.278	0.126	1
HNRNPC	0.00260404538854351	0.383944836917435	0.819	0.713	1
PDCD6	0.00260674536101179	-0.484253	0.222	0.389	1
CEBPB	0.00261089357111445	-0.59257	0.472	0.64	1
PIK3R5	0.00262258886289371	0.432808325537932	0.347	0.182	1
SLC25A6	0.0026277815466349	-0.459984	0.736	0.826	1
NDUFS6	0.00262908485992234	-0.448791	0.417	0.64	1
HRH2	0.00266405384056664	-0.516505	0.181	0.356	1
FAM133B	0.00269386080301095	0.291401500326639	0.556	0.328	1
UNC93B1	0.0027148052652751	-0.349517	0.069	0.227	1
FBXL15	0.00273371682179419	-0.264136	0.014	0.142	1
DYRK1A	0.00275585519229327	0.273168010834569	0.347	0.17	1
IL12RB1	0.00277522853367077	0.250319319292324	0.167	0.057	1
ACIN1	0.00280889555894265	0.453631809636195	0.403	0.231	1
AKR7A2	0.00282133348281126	-0.348287	0.028	0.162	1
SH3BGRL3	0.00282385152577015	-0.390795	0.958	0.984	1
DNASE2	0.00283988676119141	-0.41069	0.083	0.247	1
UQCR10	0.00287248957112507	0.326428682118697	0.889	0.753	1
TYROBP	0.00288435990358829	-0.33176	0.986	0.96	1
SARAF	0.00288608165116442	-0.466916	0.597	0.692	1
ANP32A	0.0029386072589776	0.339270858047654	0.625	0.433	1
DKC1	0.00295519470418557	0.36918871747581	0.25	0.113	1
TRIP12	0.00295537171306965	0.322838948700897	0.528	0.312	1
NAPRT	0.00303984336730753	-0.264186	0.069	0.239	1
INSIG1	0.00305040768876227	0.315439977218686	0.806	0.632	1
KMT2C	0.00308207267781591	0.421733464692641	0.611	0.381	1
MIDN	0.00310384003203576	0.392831092154998	0.694	0.478	1
CXCL2	0.00318133160971841	-1.10045	0.278	0.449	1
H2AFJ	0.00319813307873358	-0.506392	0.278	0.449	1
RAB2A	0.00321695809319884	-0.458921	0.319	0.494	1
PAK2	0.00324231213922781	-0.530621	0.444	0.567	1
MBNL1	0.00330093718420194	0.44507464621321	0.847	0.672	1
GNB4	0.00337778683563695	0.415103879338074	0.472	0.287	1
TAF10	0.00341358949349407	-0.471907	0.083	0.231	1
PTMS	0.00341505377483755	0.271993739225665	0.347	0.178	1
FBXO6	0.00342093717837605	0.25801866898991	0.333	0.166	1
TNFAIP6	0.00344031377776066	-0.632957	0.042	0.178	1
MRPS16	0.00345817295435733	0.301496000903883	0.431	0.259	1
LARP1	0.003458300983746	0.308075505770585	0.361	0.19	1
LRMDA	0.00347023370212288	-0.281579	0.014	0.138	1
ERC1	0.00350988085290644	0.319372820523112	0.194	0.077	1
C1QBP	0.00352093342131044	-0.437642	0.222	0.385	1
TAF5L	0.00352610727336104	0.25823687907294	0.181	0.065	1
THBS1	0.00355005937524322	-0.810502	0.319	0.526	1
NXT1	0.00355324992369825	-0.542868	0.167	0.332	1
PSMD8	0.00356189715079896	-0.544867	0.458	0.587	1
STK4	0.00356684134904584	0.33999355987306	0.625	0.445	1
HNRNPA1	0.00362141615813814	0.349102402225782	0.875	0.745	1
STK11	0.00370483441367105	-0.341964	0.014	0.134	1
CTBP1	0.00372338744094307	0.305690799656608	0.292	0.146	1
PSMD14	0.00373232442471366	0.256938720418787	0.375	0.202	1
KIF1B	0.00373376088049212	0.297834553564206	0.389	0.215	1
HINT2	0.00376531901774293	-0.297203	0.042	0.182	1
LASP1	0.0037674684633363	0.305077429875058	0.403	0.219	1
H2AFY	0.00377618261727251	-0.375353	0.75	0.785	1
MGAT1	0.00378878982144817	-0.516971	0.458	0.607	1
SUPT16H	0.00379070685736371	0.355920513448612	0.389	0.215	1
YWHAB	0.00384734917262245	-0.382891	0.847	0.858	1
DENND1B	0.00389527701625936	0.25444807336224	0.25	0.117	1
HYOU1	0.00389844024868309	0.252999015302926	0.361	0.19	1
C17orf107	0.0039298066116991	-0.362155	0.028	0.154	1
EIF3I	0.00398308186746734	0.3563098440199	0.694	0.514	1
SPATS2L	0.00405754177229749	0.311937197536999	0.375	0.206	1
PPIL4	0.00410095180271497	0.283261018527032	0.361	0.202	1
EIF3F	0.0041541636780575	-0.533252	0.542	0.615	1
LGALS3	0.00416832214952775	-0.792793	0.736	0.802	1
ACTN4	0.00417450094245058	0.332751489201674	0.611	0.381	1
EPRS	0.00420740331838387	0.345615962716922	0.389	0.223	1
IFITM2	0.00424196175307264	-0.589043	0.583	0.725	1
S100B	0.00425853929805745	1.09745191690397	0.361	0.206	1
RPS6KA1	0.00426879069471131	0.257805474263322	0.431	0.243	1
DIAPH1	0.00431807484661832	0.285863508962165	0.431	0.243	1
CDKN1B	0.00434790011254888	-0.54698	0.208	0.377	1
PABPC1	0.00435096769032867	0.354429680904734	0.986	0.927	1
ASCC3	0.00435198268177979	0.311506366838568	0.264	0.126	1
METTL9	0.00437253801320223	-0.437972	0.167	0.328	1
METTL26	0.00437684992287537	-0.449279	0.125	0.275	1
AC020656.1	0.00437885980712025	1.33496341139986	0.792	0.644	1
NONO	0.00440393328746452	0.280014213562484	0.542	0.328	1
CAST	0.00442368423110276	-0.611761	0.292	0.445	1
TMEM147	0.00448264341545001	-0.364501	0.222	0.389	1
TMX1	0.00454189103140945	0.302085216348321	0.417	0.231	1
HTATIP2	0.00455299981530641	-0.305538	0.111	0.279	1
CD300E	0.00458898050020758	-0.519138	0.292	0.478	1
PSMB8	0.0046483003715755	0.329238893649122	0.736	0.579	1
MPLKIP	0.00467965848145845	-0.311238	0.139	0.296	1
JUN	0.00474338530993748	-0.478164	0.139	0.312	1
PIM2	0.00475781920485275	0.333386089497263	0.194	0.077	1
SF3B1	0.00481218893378334	0.347028180520695	0.722	0.518	1
ATP6V1E1	0.00481323253165055	0.267277246826704	0.556	0.336	1
MT-CO3	0.00484525469573355	0.283627045020533	1	0.96	1
RBCK1	0.00484622861466472	-0.400283	0.111	0.255	1
CAMK1	0.00490992609343118	-0.464782	0.125	0.275	1
AHCY	0.00491821653727313	0.318520241626736	0.292	0.15	1
UBE2J2	0.004942943961085	-0.306093	0.042	0.174	1
HPS5	0.00495344139223394	0.296367783534726	0.319	0.166	1
MED30	0.00497957955307153	-0.421184	0.042	0.174	1
ALDH16A1	0.00497957955307153	-0.269568	0.042	0.174	1
MID1IP1	0.00503417436012361	-0.43561	0.069	0.219	1
SLC39A4	0.00506477351537421	-0.266142	0	0.101	1
MT-ND6	0.00509308779656782	0.344755169976132	0.458	0.271	1
TARDBP	0.00509500191283222	0.2576678931043	0.264	0.126	1
NUCKS1	0.00510595193097442	0.282639223437011	0.597	0.429	1
TLR1	0.00511378682919188	0.250267707737756	0.292	0.138	1
AC245128.3	0.0051640802571946	-0.455262	0.097	0.251	1
RASGRP2	0.00522417685991107	-0.344316	0.028	0.154	1
FOSB	0.00522672311807661	0.548417979515785	0.903	0.802	1
AL139246.5	0.00532036824932953	-0.364135	0.042	0.166	1
SLC4A7	0.00532903672259834	0.256668626299817	0.236	0.105	1
SYTL3	0.0053655046051357	0.257820817581847	0.278	0.138	1
YWHAZ	0.00545751603350221	0.330920460558382	0.931	0.781	1
COX6C	0.00546187164412796	0.289924060786063	0.847	0.773	1
CD48	0.00584790361642797	-0.528748	0.792	0.777	1
RGS1	0.00588917720874043	0.261077466373987	0.667	0.417	1
TIMM17A	0.00590618907080023	0.343125070124089	0.458	0.291	1
HSPA5	0.00594413704902493	-1.03604	0.819	0.846	1
DAPP1	0.00601076634044391	0.301651740459012	0.472	0.324	1
DYNC1I2	0.00608383608611193	0.327055692831788	0.472	0.3	1
GNAI3	0.00611942989699022	0.253033269289922	0.722	0.538	1
HEBP1	0.00622977167992614	-0.282863	0.069	0.211	1
TLR2	0.00629782169936022	-0.450311	0.181	0.336	1
ARPC5L	0.0063831060906933	-0.328576	0.083	0.219	1
DNAJA1	0.00639730327161109	0.311581915076395	0.861	0.733	1
B3GNT5	0.00646487157070654	0.355731920659272	0.375	0.211	1
KPNA2	0.00647946789149449	0.302117656432213	0.389	0.227	1
POMP	0.00648058861422524	0.269898058339575	0.903	0.854	1
VCP	0.00649313452597786	0.313408621572256	0.486	0.32	1
REL	0.00650513298814878	0.46318226476395	0.833	0.81	1
YTHDC1	0.00651625189497352	-0.408452	0.139	0.291	1
DGAT1	0.00654212352106558	0.312542970895263	0.208	0.093	1
CTSH	0.00661733599281121	-0.501311	0.806	0.838	1
GLRX2	0.00665460427347203	-0.293298	0.056	0.182	1
LST1	0.00675011971206679	0.419417019046522	0.958	0.907	1
APOBR	0.00675748038545894	0.305035732634543	0.347	0.198	1
C16orf72	0.00677632484852122	0.331603035368451	0.514	0.32	1
TSR1	0.00678823402047513	0.29963944350322	0.222	0.097	1
TMBIM1	0.00679117120078396	-0.337925	0.056	0.178	1
NRDC	0.00691576264446535	0.545402174484791	0.444	0.287	1
SRSF1	0.00693346416765007	0.270227715564039	0.347	0.182	1
RP2	0.006957687497189	0.336340806562471	0.375	0.223	1
ATP6AP2	0.00697715402295715	-0.424193	0.458	0.607	1
MYADM	0.00698224961361124	0.374027478145734	0.583	0.413	1
DDX18	0.00708988868000563	0.352978218717451	0.569	0.401	1
EIF5B	0.00713051228211935	0.331821958871475	0.5	0.336	1
TMBIM4	0.00713487254713645	-0.482142	0.583	0.684	1
NAA10	0.00714830439988131	-0.502592	0.208	0.344	1
TMED7	0.00715720319563993	0.457386883833121	0.333	0.19	1
CCRL2	0.00716342821132135	-0.647738	0.25	0.413	1
EAF1	0.00716376328548765	-0.323574	0.153	0.312	1
GTF3A	0.00718002710736935	-0.463842	0.264	0.421	1
IFI35	0.00721205164374724	0.347929009723712	0.361	0.219	1
CLIP1	0.00730053780261962	0.299902140434108	0.431	0.255	1
NEAT1	0.00737643957523839	0.279557281175809	0.986	0.935	1
USO1	0.00749891971218543	0.259309394500208	0.375	0.219	1
KSR1	0.00751915827148848	-0.296905	0.014	0.121	1
SBDS	0.00754934679131948	-0.486269	0.208	0.332	1
SLC38A2	0.00757801926299303	0.505754364039093	0.556	0.397	1
SMAP2	0.00765757237782342	-0.452898	0.458	0.575	1
HSPD1	0.00773016429427293	0.287925049362038	0.736	0.563	1
RELB	0.00773126155278943	-0.474718	0.153	0.291	1
PCSK7	0.00786260326707077	0.434796709324602	0.319	0.19	1
IDI1	0.00796128207728369	0.369209916443369	0.5	0.324	1
LITAF	0.00802747054970288	0.392852810654091	0.972	0.899	1
A1BG	0.0080481923258905	-0.338905	0.069	0.194	1
PDCD5	0.00805921817856509	-0.49948	0.347	0.474	1
ADM	0.00806246336216968	-0.426737	0.042	0.162	1
DDIT3	0.00810893645010754	-0.765996	0.292	0.417	1
MAF1	0.00817772159880134	-0.324252	0.181	0.324	1
BLVRB	0.00819685646304429	-0.548193	0.417	0.53	1
ZNF593	0.00825788483808422	-0.321372	0.097	0.235	1
CCT8	0.00838182118997859	0.323893632977372	0.667	0.494	1
DYNC1H1	0.00843173912024279	0.391053529912183	0.569	0.405	1
DAB2	0.0085141471617105	-0.451961	0.083	0.211	1
MRPL34	0.00854940878418573	-0.305152	0.111	0.259	1
ARF4	0.00855516706039304	0.252246324763766	0.569	0.397	1
HINT1	0.00858690207245812	0.250816597115748	0.833	0.725	1
ACAA1	0.008615432191641	-0.417115	0.194	0.356	1
DPYSL2	0.00861985711005399	0.324987852822038	0.542	0.377	1
CFLAR	0.00863584612178052	0.315404828284023	0.819	0.765	1
EHBP1L1	0.00867781387935568	-0.401896	0.083	0.211	1
MFSD10	0.00881611229074849	-0.346457	0.083	0.206	1
SUPT4H1	0.00882521272336657	0.266884867337181	0.653	0.449	1
TMEM179B	0.00888670871727792	-0.480386	0.208	0.34	1
HNRNPM	0.00891824517347089	-0.484729	0.403	0.547	1
CD4	0.00902751395617799	0.564678295456889	0.625	0.474	1
C15orf48	0.00914845223427596	-0.792975	0.708	0.729	1
C19orf24	0.00935547295557942	-0.330314	0.097	0.227	1
IGHG3	0.00938377638930106	-0.901381	0.167	0.312	1
ARHGEF10L	0.00939314784846628	-0.265347	0.014	0.113	1
MRPL18	0.00940703976050008	0.251511475961104	0.431	0.275	1
BST2	0.00940850340914455	0.351355895379859	0.847	0.709	1
CCDC88A	0.00953483027074053	0.344335100358022	0.736	0.591	1
MCOLN2	0.00959104469927347	0.258009680556727	0.208	0.093	1
CISD3	0.00960453368412232	-0.288377	0.097	0.235	1
ZNFX1	0.00968270213833747	0.333771546638912	0.444	0.267	1
USP36	0.00972393438912774	0.290236714063429	0.486	0.316	1
PLAUR	0.00973883387437541	-0.756876	0.833	0.842	1
EREG	0.00987759723390387	-0.701744	0.5	0.64	1
CUL4A	0.00992714631763007	0.330597157814669	0.25	0.13	1
SEC62	0.00998315703565342	-0.428179	0.583	0.68	1
HNRNPD	0.0100968239928229	-0.645755	0.403	0.502	1
RAB13	0.0102812608060919	-0.54924	0.222	0.352	1
NOSIP	0.010306918227579	-0.306765	0.097	0.227	1
MED1	0.0103163254798782	0.269406767014227	0.222	0.109	1
AC100810.1	0.0103527513514329	-0.281333	0.042	0.162	1
ARL4A	0.0103889708767192	-0.647833	0.361	0.478	1
TTF2	0.0104668482837789	0.265343408706415	0.236	0.113	1
ANKRD28	0.0105409998164865	0.271067246985594	0.292	0.15	1
PLD3	0.0105674119443124	-0.275151	0.111	0.263	1
BPTF	0.0105829504199376	0.28670097339267	0.444	0.279	1
MRPL11	0.0106647405605337	-0.416582	0.208	0.34	1
NUDT16	0.0107667120483117	-0.362817	0.111	0.239	1
MS4A7	0.0108354737582999	-0.491057	0.653	0.741	1
IRS2	0.0109635140593059	0.340069119786172	0.347	0.194	1
STX5	0.010968008984599	0.250919654154036	0.319	0.182	1
CD55	0.0112342348952312	-0.850346	0.528	0.599	1
GRAMD1A	0.0113559504237305	-0.334901	0.111	0.243	1
NSA2	0.0114045033916647	0.33180145072522	0.597	0.441	1
PIM3	0.0115367885160276	-0.48047	0.542	0.684	1
COTL1	0.0115799817902805	0.362378369951859	0.986	0.935	1
MRPS21	0.0116552989371822	0.268225225053543	0.611	0.401	1
TMEM230	0.0117206801200975	-0.438054	0.306	0.421	1
COX17	0.0117258866461764	0.258411429877878	0.667	0.547	1
ARF3	0.0118961503443035	0.277168806604759	0.556	0.364	1
CST7	0.0119351934901205	0.425960035869656	0.417	0.247	1
FCER1G	0.0119769554901017	-0.392695	0.903	0.895	1
PQLC1	0.0120270076322311	-0.414345	0.139	0.263	1
UROS	0.0120669426379003	-0.329737	0.042	0.15	1
GPBP1	0.0121847008100414	0.256213337539452	0.708	0.551	1
UNC119	0.0123360053823686	-0.304906	0.139	0.271	1
PPP1CB	0.0123628968937664	0.349097734757834	0.861	0.704	1
CNOT2	0.012396749467886	0.30246965004804	0.444	0.283	1
DYNLL1	0.0125529518354143	0.331672170139744	0.903	0.822	1
GBP4	0.0126754914377368	0.311280392084993	0.431	0.271	1
MRC1	0.0128039930125772	0.606308074495849	0.5	0.364	1
SFT2D2	0.0128670962710336	0.25273578181881	0.431	0.271	1
VDAC3	0.012876826598345	0.299071329809563	0.458	0.308	1
GPD2	0.013299145733436	-0.266875	0.014	0.105	1
IPO8	0.0133467924445988	0.251561184782508	0.153	0.061	1
EIF3E	0.013403548783376	0.280788205771123	0.764	0.636	1
CYC1	0.0135337985972801	-0.44704	0.181	0.316	1
CCR7	0.0135747417827149	0.270320845725383	0.25	0.126	1
TKT	0.0135758245454349	-0.477152	0.583	0.656	1
RAB10	0.0136837812002789	-0.40284	0.472	0.587	1
POLR2A	0.0136844577936168	0.257256087741631	0.347	0.202	1
ZFP36	0.0139989040166114	-0.446102	0.875	0.891	1
GPR65	0.0140181060067727	0.254275076488419	0.431	0.279	1
TPMT	0.0141624568738871	0.264201509364743	0.417	0.271	1
YTHDC2	0.0142868803725268	-0.269155	0.042	0.146	1
BECN1	0.0144029609916821	0.259116239252139	0.333	0.194	1
NENF	0.0144214572235436	-0.287426	0.028	0.126	1
ABHD5	0.0145202313723342	0.286507909598733	0.333	0.19	1
ZFYVE16	0.0145282203787895	0.416242605066185	0.611	0.449	1
ARGLU1	0.0145315795270203	-0.52166	0.278	0.405	1
YIF1B	0.0146040416241211	-0.374132	0.111	0.235	1
CLEC12A	0.014857362941679	-0.269159	0.097	0.227	1
MT-ATP8	0.0151517240770318	0.343002271076099	0.556	0.364	1
ARHGDIB	0.0151807053844856	0.287724161253056	0.889	0.789	1
RGS10	0.0154775057111778	-0.447232	0.708	0.769	1
C19orf70	0.015680383043127	0.265071472154096	0.597	0.421	1
DMXL2	0.0157478989562842	-0.488371	0.375	0.522	1
FCN1	0.0158431916426272	-0.697433	0.444	0.567	1
BID	0.0159745639494404	-0.456172	0.597	0.664	1
TGFBI	0.0159819323987463	-0.475073	0.5	0.64	1
CNN2	0.0164661869076117	0.291182937508861	0.569	0.409	1
BNIP3	0.0164908136571227	-0.369582	0.014	0.101	1
CD86	0.0165884075292511	0.339156714251981	0.708	0.591	1
TXNL4A	0.0168010478675207	-0.455228	0.264	0.356	1
SEMA6B	0.0178467417612151	-0.334786	0.194	0.32	1
PTPN12	0.0179040978259858	-0.423787	0.319	0.457	1
POLR2B	0.0181125991821454	0.261594766338677	0.264	0.138	1
GPR35	0.0182001554028884	-0.366456	0.167	0.3	1
ETV3	0.0182220189740002	0.266501088384869	0.597	0.425	1
TSC22D2	0.0182569848634629	0.283308395415035	0.333	0.19	1
SPN	0.0182973485180066	0.261246085786645	0.222	0.109	1
CARS2	0.0183544383736162	-0.363841	0.069	0.178	1
MT-ATP6	0.0185044751311292	0.254081147837133	0.986	0.964	1
CA2	0.0186564712959859	0.540989725286943	0.153	0.065	1
NDUFAF3	0.0187080687904785	-0.410932	0.236	0.364	1
SMS	0.0187120028610927	-0.411217	0.139	0.259	1
SUMO3	0.0188602328573976	-0.378477	0.292	0.417	1
GLO1	0.0190289232185129	0.263634426201504	0.319	0.186	1
TSPAN4	0.0190950802608723	-0.264766	0.056	0.162	1
CGGBP1	0.0191028294572573	-0.302778	0.153	0.279	1
RNF130	0.0192583650029549	-0.416545	0.542	0.587	1
DESI1	0.0193420084865238	-0.352963	0.167	0.287	1
EIF3L	0.0195596823338732	0.274113651887431	0.75	0.591	1
KAT6B	0.0202201814987965	0.252037893965651	0.111	0.04	1
KIF5B	0.0203381044137215	-0.371277	0.417	0.53	1
CCND3	0.0204103952511492	0.250210745772885	0.375	0.219	1
FAM210A	0.0206562183912978	-0.362619	0.097	0.215	1
MIEN1	0.0206748228443498	-0.335703	0.167	0.291	1
USP15	0.0209273203619952	0.333837640294973	0.597	0.445	1
RFK	0.0209701834472316	-0.362074	0.083	0.194	1
LRCH4	0.0209754712326593	-0.347513	0.083	0.19	1
PLEKHO1	0.0210059560529896	0.446743824926068	0.639	0.474	1
ANKRD12	0.0210072414052715	0.293198407038382	0.611	0.453	1
ARID4B	0.0210221868831582	-0.314103	0.361	0.466	1
TNFSF13B	0.02110720427843	-0.417848	0.597	0.692	1
VDAC2	0.0212241073301903	-0.371999	0.486	0.595	1
SH3KBP1	0.0212279579531536	-0.394012	0.292	0.429	1
SOD1	0.0213359043127438	0.250202102772475	0.625	0.441	1
CTSL	0.0215056429613377	-1.18715	0.292	0.405	1
GTF2H5	0.0218080873931385	0.274957955166097	0.417	0.275	1
AKAP9	0.0218399507397853	0.258039501039041	0.458	0.328	1
WDR11	0.0220776323747161	0.298504904081203	0.236	0.126	1
GID8	0.022304401258295	-0.299681	0.042	0.138	1
POLB	0.0224595446172951	0.254733496156648	0.139	0.061	1
MT1X	0.0224659887906923	-0.96968	0.139	0.251	1
LEPROT	0.0226826880107856	-0.377579	0.236	0.364	1
FAM50A	0.0227910350915265	-0.312607	0.139	0.263	1
FBXO9	0.0228491482564727	-0.25359	0.028	0.117	1
BRI3	0.0228524531475379	-0.464176	0.444	0.538	1
PLEK	0.0231277328689977	-0.543721	0.736	0.789	1
ARMCX3	0.0231467141707482	0.253314416365453	0.347	0.215	1
CCM2	0.0234589051977396	-0.272066	0.069	0.17	1
XRN1	0.023719230953288	0.314284818619666	0.403	0.251	1
DYNLL2	0.0238311048705497	0.283012867484442	0.194	0.097	1
DNAJC13	0.0240358998017436	0.253175824545399	0.236	0.13	1
ZNF467	0.0240445773536073	-0.250312	0.042	0.138	1
CTSZ	0.0242431315478318	-0.471995	0.806	0.806	1
PTEN	0.0244114739728334	-0.447715	0.319	0.425	1
MVB12A	0.0245988180341843	-0.277957	0.083	0.186	1
RHOH	0.0247763363169406	-0.415539	0.139	0.255	1
LMBR1L	0.0248669912590242	0.304058924610533	0.25	0.142	1
MFF	0.0250892058085134	-0.373718	0.111	0.219	1
FPGS	0.0252118434167028	-0.301067	0.028	0.113	1
MARCO	0.0253830026917195	-0.366656	0.042	0.138	1
GLUL	0.0254544055136804	-0.496182	0.778	0.769	1
NDUFA11	0.025575660478419	-0.381695	0.569	0.64	1
RBM25	0.0256432600439601	0.281717692618639	0.694	0.575	1
PEPD	0.0256838777807523	-0.319053	0.194	0.308	1
MS4A6A	0.0258572237088139	0.437399683563471	0.736	0.688	1
CMTM7	0.0260316774477845	-0.280672	0.139	0.271	1
CD44	0.0260634349247615	-0.442711	0.792	0.838	1
NAP1L1	0.0265170297401206	0.303943336556303	0.792	0.664	1
CLTC	0.026588231127965	0.287352043369894	0.583	0.453	1
MRPS5	0.0267533183651034	-0.313837	0.153	0.267	1
HSPA8	0.0270561197472134	0.256360331973218	0.861	0.818	1
TMX4	0.02711479800967	0.260746645041278	0.25	0.142	1
RCBTB2	0.027192434027278	-0.319395	0.056	0.15	1
SLC25A37	0.027279018462274	-0.368349	0.222	0.372	1
NPM1	0.0273761336994803	0.280854982658175	0.833	0.781	1
VTI1B	0.0274387783522687	-0.416538	0.222	0.328	1
RPN2	0.0274509616096569	0.291275789397575	0.653	0.522	1
PLCG2	0.0277036858015223	0.462627150665938	0.403	0.259	1
CCL3	0.0277851480628087	-2.07459	0.319	0.413	1
FKBP1A	0.0282234080473293	-0.289923	0.764	0.798	1
IL1B	0.0283039871209419	-1.25657	0.583	0.636	1
SELENOS	0.0284629019793444	-0.497425	0.361	0.457	1
CUL1	0.0284723167799207	0.271664629491307	0.306	0.19	1
MCOLN1	0.0284971619029761	-0.26372	0.111	0.223	1
IL16	0.0286232715391084	0.25526367373419	0.264	0.146	1
TSEN34	0.0287652853064742	-0.310021	0.125	0.247	1
ARF5	0.0291629793712885	-0.373286	0.333	0.457	1
HLA-DQB1	0.0299373273793659	0.318122850576633	0.917	0.911	1
REV3L	0.0301133070586142	0.287213511229637	0.306	0.186	1
COPE	0.0303908904133258	-0.302487	0.583	0.688	1
FBP1	0.0307612339151251	-0.469629	0.167	0.279	1
CD69	0.0309466119650198	0.325255994644491	0.194	0.101	1
TRADD	0.0312176142946534	-0.278627	0.056	0.146	1
EIF5	0.0313362609136699	-0.454577	0.694	0.684	1
SLC39A8	0.0316391255638355	-0.987023	0.181	0.271	1
EPSTI1	0.0316875412865613	-0.346342	0.278	0.409	1
PDIA3	0.0319024897065198	-0.443407	0.694	0.733	1
SEL1L	0.0320956367029092	0.255442373011313	0.361	0.219	1
MNDA	0.0321913321060826	-0.498259	0.667	0.713	1
APBB1IP	0.032687683289272	-0.437779	0.208	0.308	1
MZT2A	0.0329293057394114	-0.299527	0.069	0.162	1
BTG3	0.0329309215540758	-0.462755	0.125	0.219	1
LY96	0.0331674460776439	-0.322655	0.403	0.478	1
FUCA2	0.0332529657685181	-0.253518	0.125	0.251	1
BCKDK	0.0333406898306191	-0.306671	0.167	0.275	1
CD68	0.0336985957517604	-0.359863	0.819	0.826	1
TRMT112	0.0338845402942119	0.27609799188462	0.639	0.502	1
MTMR6	0.0340295532352856	0.376967468892064	0.319	0.198	1
ADAP2	0.0341777233409726	0.25328242223076	0.333	0.211	1
CAMTA1	0.0343990848827415	-0.377093	0.306	0.417	1
SNX9	0.0344637869635536	-0.324525	0.167	0.275	1
TNIP2	0.0345956533694965	-0.323264	0.139	0.247	1
BCCIP	0.034644836901196	0.266108319431043	0.236	0.134	1
SEPT9	0.0347848769121712	0.259802575996767	0.625	0.478	1
PLBD1	0.0348002550947955	-0.405933	0.278	0.393	1
UXT	0.0349111048421067	0.252116409517086	0.667	0.551	1
CD59	0.0351756505409001	0.260221568184616	0.194	0.105	1
POR	0.035306367603575	-0.353351	0.153	0.267	1
SNAP29	0.0361740080036889	-0.293615	0.111	0.219	1
CTSC	0.0366350959932637	-0.503881	0.764	0.773	1
SERPINB6	0.0366605605725039	-0.369431	0.389	0.486	1
ST8SIA4	0.0370664190406852	0.269115650473983	0.556	0.401	1
JUP	0.0370746959228378	-0.272574	0.097	0.194	1
RHOG	0.0378083563346912	-0.349797	0.653	0.684	1
CSTB	0.0379886081049243	-0.628064	0.833	0.854	1
TXN2	0.0381863309132891	0.343869925824312	0.486	0.332	1
SELL	0.0386041609485635	0.328895295968435	0.181	0.097	1
GYG1	0.0387930869963458	-0.269527	0.139	0.243	1
PDLIM7	0.0388507393756628	-0.263093	0.069	0.162	1
FXYD5	0.0389323951522134	-0.493178	0.528	0.599	1
PTRHD1	0.0390060795642327	-0.383592	0.194	0.291	1
YPEL3	0.0392074320662049	-0.32082	0.097	0.198	1
KIFC3	0.0392258730550681	-0.250496	0.042	0.126	1
BASP1	0.0393185568618923	-0.571878	0.528	0.603	1
TRAF7	0.0395312631507516	-0.328798	0.111	0.211	1
TENT4B	0.0396482230878688	0.335837029493777	0.389	0.267	1
GRN	0.0396680082450342	-0.409494	0.792	0.781	1
LAMTOR3	0.0401367803870596	0.312592017614599	0.319	0.19	1
GPR84	0.0404387334289648	-0.448367	0.139	0.247	1
PRKAR2A	0.0404469500612362	0.30031473971377	0.403	0.267	1
SNRNP200	0.0404521519616458	0.256042607438685	0.292	0.178	1
LRRFIP2	0.0408014101581715	-0.337608	0.139	0.239	1
HLA-DPB1	0.0408958832575239	0.378202822480693	0.986	0.98	1
LDLR	0.0410187064175226	0.464696698034413	0.458	0.344	1
TPM4	0.0414823318937858	-0.398195	0.819	0.757	1
ADSS	0.0415190298019158	-0.344253	0.139	0.231	1
COX20	0.0420808363702049	0.269568272272391	0.361	0.235	1
TBRG1	0.0421980037857262	-0.351878	0.125	0.227	1
ARRDC3	0.0424359193615922	-0.540419	0.181	0.283	1
SMCO4	0.0433355894387323	-0.431938	0.389	0.474	1
HMGN1	0.0435167969665177	-0.428514	0.458	0.518	1
BTF3L4	0.0439757584812166	0.270392942348474	0.458	0.296	1
AKIRIN2	0.0445407805231425	-0.306322	0.264	0.397	1
CTBS	0.044784976292411	-0.286916	0.111	0.219	1
KLF2	0.0448172950515988	-0.448117	0.208	0.332	1
ADGRE5	0.0455370279483021	0.252213726572278	0.736	0.583	1
MFSD1	0.045925855945318	-0.273833	0.361	0.466	1
SIGLEC7	0.0461204376027554	-0.338399	0.111	0.215	1
IL2RA	0.0464211653168194	0.403683380707025	0.125	0.057	1
SYS1	0.0471940546505057	0.26836534090367	0.25	0.15	1
CARD19	0.0484903854752216	-0.25705	0.181	0.296	1
IL1RN	0.0487072786453302	-0.470804	0.486	0.579	1
TNFSF12	0.0488155013262801	-0.253639	0.083	0.178	1
PITHD1	0.0488835587236862	-0.30863	0.111	0.206	1
SLC7A5	0.049580818135944	-0.478608	0.236	0.324	1
GPRIN3	0.0501653936241241	0.285204532148329	0.472	0.352	1
SMDT1	0.0509897739045307	-0.307743	0.403	0.506	1
SLC35B1	0.05102676146642	-0.268199	0.167	0.279	1
IDH2	0.0516913090106749	-0.439497	0.361	0.441	1
VAMP2	0.0517203998207793	-0.390356	0.222	0.304	1
ELL	0.0523022946093028	-0.254107	0.083	0.174	1
PANK2	0.053210516243263	-0.271522	0.097	0.186	1
USF2	0.0533683867331581	-0.254271	0.208	0.316	1
LGMN	0.0535343241490795	0.292274192134796	0.444	0.336	1
S100A12	0.0535421632544288	-0.5466	0.236	0.344	1
SMIM25	0.0536340721662929	-0.54639	0.25	0.368	1
TRIM8	0.0539579704712351	-0.272803	0.083	0.17	1
GMFG	0.0548289426479048	0.290088316941621	0.778	0.737	1
EWSR1	0.0555578057244966	0.27558526782305	0.569	0.453	1
FCGR1A	0.0560286115719891	-0.270487	0.194	0.308	1
KLF10	0.0565578592469039	-0.372277	0.319	0.413	1
SEC61B	0.0565747259114088	0.291258349809955	0.875	0.85	1
CREM	0.0574438650661647	0.331253869462913	0.764	0.721	1
AP3D1	0.057477796116682	0.398258079041786	0.306	0.198	1
PPP1R9B	0.057539280434437	-0.280527	0.069	0.15	1
COX8A	0.057576245073351	-0.310211	0.722	0.781	1
KARS	0.0600279271070604	0.250132341808505	0.375	0.251	1
CIB1	0.0601171328327325	-0.281006	0.681	0.729	1
TIMM13	0.0602570040001488	-0.359408	0.403	0.498	1
PTAFR	0.0607305521689957	0.290143303913393	0.5	0.377	1
SYNGR2	0.0608312999897066	0.265046274931155	0.667	0.547	1
IGHG1	0.0608770900157507	-0.537321	0.25	0.34	1
MT1F	0.0610252420891913	-0.375831	0.042	0.113	1
NDRG1	0.0613769222189169	-0.361761	0.181	0.279	1
GNAQ	0.0615967327070956	0.273250562733363	0.569	0.445	1
ABI3	0.0618225290480902	-0.337456	0.292	0.409	1
SMNDC1	0.0620406046919547	0.262325840635307	0.236	0.146	1
DNAJC5	0.0642491410202814	-0.293314	0.097	0.178	1
PNP	0.0642772263973594	0.252555454648741	0.292	0.19	1
ABCA1	0.064895680362669	-0.337595	0.306	0.405	1
ACAP2	0.0649372392393098	-0.292318	0.278	0.377	1
MCEMP1	0.0650032691518848	-0.45345	0.153	0.251	1
HK2	0.0650442006773449	-0.539377	0.222	0.3	1
DOK2	0.0660189128219244	-0.286169	0.389	0.482	1
VHL	0.0660497286521117	-0.340932	0.139	0.235	1
AP3B1	0.0665903351150132	0.272546601235544	0.319	0.211	1
SRSF9	0.067352770855622	-0.387966	0.375	0.453	1
LTA4H	0.067365209383847	-0.344431	0.208	0.312	1
CALHM6	0.0683693518920281	-0.340847	0.139	0.227	1
GIMAP7	0.0684369427479246	-0.325896	0.083	0.17	1
AC092069.1	0.0687152131052829	0.268545164883709	0.222	0.134	1
SSR1	0.0705068764914593	0.265489590795792	0.597	0.51	1
PGS1	0.0706448460816303	-0.297641	0.069	0.15	1
CSF3R	0.0710275116915925	-0.420712	0.25	0.332	1
MTRNR2L1	0.0711350693395491	0.302445212258165	0.319	0.231	1
HAGH	0.071637091356531	-0.265758	0.056	0.13	1
HSD17B4	0.0727414092116187	0.305553469870276	0.375	0.267	1
CRELD2	0.0727602224964674	-0.251916	0.125	0.211	1
AP1S2	0.0739238903999416	-0.495507	0.306	0.401	1
APOBEC3A	0.0740513145901677	-0.70989	0.111	0.198	1
RPL22L1	0.0740588723180328	0.342668981486552	0.792	0.623	1
ERH	0.0747822765990679	0.267035626402571	0.583	0.534	1
GSAP	0.0754456625625975	-0.312837	0.139	0.223	1
CD83	0.0755454217144069	0.285895477110623	0.861	0.721	1
TNIP3	0.0759342057399824	-0.358923	0.083	0.166	1
HECTD1	0.0761961740643132	0.333698593986246	0.278	0.19	1
FEZ2	0.0768552263315618	-0.290269	0.139	0.227	1
ZNF331	0.0773112318157484	0.38133043738291	0.722	0.567	1
LACTB	0.0774575662708253	-0.324516	0.306	0.393	1
FDX1	0.0788395727963311	-0.263067	0.083	0.158	1
SLC25A11	0.0788813580856758	-0.260727	0.194	0.279	1
SIGLEC10	0.0796890570665	0.381296506137224	0.472	0.368	1
GABARAPL2	0.0799969069150753	-0.335722	0.431	0.518	1
MAPKAPK2	0.0816133345298548	0.320011566489361	0.347	0.243	1
NFAM1	0.0821160400058499	-0.323901	0.139	0.223	1
MSRB1	0.082439721050724	-0.270476	0.139	0.235	1
CD163	0.0829502573272503	-0.607261	0.167	0.255	1
UBE2E3	0.0830889330323288	-0.267313	0.111	0.19	1
DAZAP1	0.0835843789352008	-0.291917	0.139	0.227	1
CDC42EP2	0.0837195560536865	-0.278061	0.278	0.385	1
EIF3G	0.0837791653596323	-0.283884	0.486	0.563	1
JAK1	0.0844205352648297	-0.365051	0.514	0.575	1
ARHGAP4	0.0851695318159648	-0.371622	0.194	0.279	1
HEXB	0.0852414302307266	-0.349854	0.306	0.377	1
CXorf21	0.0854008507712512	0.342378501700228	0.278	0.19	1
MYLIP	0.0860722594046529	0.331286837182418	0.236	0.154	1
ADA	0.0862605435432115	-0.325427	0.097	0.174	1
MARCKSL1	0.0867987558377834	-0.681632	0.375	0.429	1
CKLF	0.0868876329143722	0.376967034105163	0.597	0.482	1
CDC42EP3	0.0869691852498716	-0.306138	0.097	0.178	1
UNC50	0.0874389757271527	-0.323402	0.125	0.202	1
TUBGCP2	0.0903487063436126	-0.344289	0.236	0.316	1
CXCL3	0.0906203031550387	-1.36679	0.222	0.304	1
DEF6	0.0907217467004635	0.325445990021875	0.194	0.113	1
IVNS1ABP	0.0907380409577473	-0.640779	0.514	0.559	1
GSN	0.0907699448198358	0.285118118177684	0.694	0.571	1
PFKFB3	0.0910269452302303	-0.360803	0.667	0.628	1
GPR183	0.0919301281676216	0.266983485673698	0.903	0.899	1
MSRA	0.0920851568577955	-0.260911	0.111	0.19	1
PAFAH1B1	0.0922887906459503	-0.264766	0.319	0.405	1
OSCAR	0.0923582739664117	-0.345465	0.125	0.198	1
TMEM176A	0.0926582885395123	-0.439224	0.319	0.421	1
CHMP2B	0.0926613331674912	-0.282267	0.292	0.377	1
BABAM1	0.0948047367821801	-0.347887	0.167	0.247	1
MCM5	0.0948878907975426	0.267366596855945	0.236	0.154	1
HILPDA	0.0949418108800204	-0.346506	0.083	0.158	1
NDUFS8	0.0951679976702153	-0.292082	0.375	0.445	1
HMOX1	0.0965801166553644	-0.514654	0.236	0.32	1
UBE2I	0.0968131303294332	-0.279171	0.431	0.51	1
AP2S1	0.0976183930070246	-0.34703	0.833	0.818	1
YIF1A	0.0978624997666471	-0.27943	0.153	0.239	1
AHCYL1	0.101310715910571	0.254064638516216	0.319	0.227	1
CPVL	0.101621145741432	0.348252029191197	0.708	0.64	1
MARK2	0.101778569037415	-0.269562	0.097	0.17	1
VSIR	0.102091983815421	-0.354492	0.639	0.648	1
HLA-F	0.103580267148941	-0.297752	0.417	0.502	1
PHB2	0.10398166738347	-0.318118	0.361	0.425	1
ETS2	0.104172163799599	-0.345822	0.583	0.656	1
RAB29	0.104366107783015	0.307848866114996	0.264	0.174	1
GUSB	0.104487275883379	-0.264772	0.208	0.291	1
C1QA	0.104851616479214	0.583347447651553	0.417	0.328	1
TLE3	0.105813879370424	-0.335554	0.264	0.332	1
ADRM1	0.107141730991373	-0.273868	0.361	0.433	1
GRB2	0.107555254008457	-0.293238	0.694	0.704	1
TMEM59	0.10910045719133	-0.346256	0.583	0.591	1
NDUFS3	0.109654511300068	-0.317684	0.208	0.279	1
SLC16A3	0.109892272207019	-0.36485	0.389	0.462	1
FURIN	0.112064880684836	0.251371219275778	0.25	0.166	1
ZNHIT3	0.112267658447887	-0.267614	0.125	0.198	1
KLF4	0.113871249173542	0.601160849350175	0.694	0.555	1
RANBP2	0.114581842533363	0.310721783530866	0.486	0.397	1
MYCL	0.115087636283633	0.28121105183808	0.139	0.081	1
DNMT1	0.116963068642798	-0.321893	0.264	0.348	1
F13A1	0.117084534334606	0.354482229708887	0.139	0.081	1
ARL8A	0.117900824570746	-0.363365	0.167	0.231	1
PPA1	0.118914918612964	-0.708922	0.819	0.794	1
PCNT	0.119108535835424	0.280088326894637	0.139	0.081	1
MRPS6	0.119747898657379	-0.258009	0.333	0.421	1
CD300A	0.120038593463251	-0.360774	0.417	0.47	1
PFDN2	0.120342440832769	-0.295931	0.528	0.571	1
CDKN2D	0.120833125664803	-0.267161	0.069	0.13	1
UPF2	0.121723478338955	0.283363509059507	0.347	0.251	1
LAMP1	0.121870722206394	-0.455743	0.333	0.381	1
MRPL4	0.122625408234992	-0.276637	0.125	0.194	1
CDC40	0.122998078298279	-0.290225	0.222	0.291	1
MAFB	0.123661401648644	-0.460832	0.319	0.417	1
PMAIP1	0.123685290113732	0.57035418561599	0.264	0.19	1
CD63	0.124185108281562	-0.361546	0.875	0.891	1
ANAPC16	0.125105116719639	-0.260329	0.417	0.486	1
OTUD1	0.125135104374072	0.340301476414647	0.514	0.405	1
ANKRD11	0.126133971427554	0.323292938475392	0.417	0.348	1
S100A4	0.127188492606503	-0.383297	0.917	0.87	1
TBC1D4	0.127989341286441	0.278501820749061	0.153	0.089	1
IRF1	0.129344097694955	-0.547959	0.472	0.522	1
SLC7A7	0.129692667896293	-0.280654	0.403	0.466	1
CHMP1B	0.13007076763617	0.396681677418162	0.778	0.688	1
HNRNPDL	0.130341968648364	-0.271914	0.792	0.765	1
NUDT22	0.13114220827253	-0.318034	0.236	0.291	1
CCL3L1	0.131418816032036	-1.49439	0.181	0.255	1
WSB1	0.131504028930905	0.268667203227033	0.75	0.668	1
BOD1L1	0.132598858735482	0.311741866038822	0.375	0.291	1
OTUD6B-AS1	0.132757044543089	0.25271170402278	0.153	0.093	1
KDELR2	0.133022110551576	-0.388588	0.375	0.425	1
SOCS3	0.136564573487292	-0.332552	0.708	0.704	1
GLA	0.136934414205699	0.263472944491463	0.486	0.409	1
GOLGA7	0.137003498340755	-0.309063	0.167	0.247	1
TOMM20	0.137301825223685	-0.291607	0.542	0.595	1
BTAF1	0.137930941349432	0.270874740569665	0.208	0.138	1
MMP24OS	0.137931274819896	-0.288942	0.208	0.279	1
ARHGDIA	0.13970268700717	-0.293545	0.597	0.672	1
SIPA1	0.139706990298557	-0.260119	0.139	0.211	1
PLAU	0.139732182619353	-0.401075	0.111	0.17	1
ALDOA	0.140446970027705	-0.300581	0.083	0.146	1
CD37	0.140998444699085	-0.37874	0.444	0.494	1
TERF2IP	0.142855180080415	-0.282621	0.236	0.3	1
PIK3AP1	0.144551159804977	-0.435102	0.431	0.486	1
TSR3	0.145780083812347	-0.313912	0.083	0.142	1
OLFML2B	0.146533048503074	-0.273361	0.083	0.146	1
RARA	0.147249693074123	-0.301595	0.236	0.316	1
SH3BP5	0.149863736472859	-0.381066	0.444	0.494	1
WARS	0.150461074239245	0.36649805784175	0.708	0.599	1
VMP1	0.152509724100337	-0.399488	0.639	0.672	1
ITGB1	0.152831980471725	-0.315776	0.472	0.482	1
RBM17	0.15310564638993	-0.296991	0.319	0.364	1
UBE2F	0.153335028757491	-0.268523	0.236	0.296	1
NCK1	0.156447504434483	-0.279555	0.111	0.17	1
SERPINB1	0.156620388408919	0.406491686178518	0.861	0.834	1
MMP12	0.156933305916993	-1.06041	0.125	0.069	1
ZBTB1	0.159004590926489	-0.259765	0.194	0.259	1
GYPC	0.159124370151894	-0.329596	0.153	0.211	1
CCDC124	0.162020533800216	-0.258615	0.167	0.231	1
TRIM26	0.162945729197364	0.268516686986637	0.208	0.146	1
TNFRSF1B	0.165405861744244	-0.307157	0.736	0.765	1
PDE4D	0.166913606616487	-0.253787	0.097	0.158	1
PNPLA6	0.170033482605901	0.273128894559886	0.278	0.198	1
MARCKS	0.171510410228435	-0.283966	0.611	0.636	1
FNBP4	0.173269234869417	-0.276206	0.222	0.296	1
SLC43A3	0.173929338003403	-0.34673	0.222	0.287	1
IQGAP2	0.174830401423027	-0.271243	0.264	0.328	1
TES	0.175659097557704	0.250960592505917	0.431	0.344	1
RNF187	0.180822323925576	0.251990044999224	0.153	0.097	1
SQOR	0.183747789494815	-0.28079	0.389	0.437	1
APOC1	0.184015336418375	-0.576358	0.181	0.113	1
SMAP1	0.185376602001441	-0.284414	0.208	0.271	1
SLC15A3	0.188618066230415	-0.256279	0.389	0.445	1
BCL2A1	0.191029502813735	-0.402868	0.833	0.822	1
RNF213	0.193557484751185	0.317315840280556	0.583	0.502	1
CCR5	0.193854892148403	-0.277773	0.125	0.178	1
DRAM1	0.194618056396958	-0.270058	0.208	0.267	1
AASDHPPT	0.198335003079759	-0.264397	0.111	0.17	1
CCDC47	0.19889552128791	-0.259766	0.333	0.385	1
PTGES2	0.199902939990042	-0.295188	0.139	0.19	1
PRKCB	0.200016998096025	-0.395895	0.431	0.453	1
TIMM17B	0.200487747278984	-0.312124	0.208	0.259	1
TNF	0.201546142470685	0.438359258242102	0.139	0.089	1
NTMT1	0.204843257337626	-0.270438	0.208	0.255	1
HNRNPL	0.208328495025743	-0.276574	0.181	0.227	1
RBMS1	0.209019182476455	-0.29746	0.319	0.389	1
KMT2E	0.212569468169982	0.311911731192915	0.625	0.567	1
SPPL2A	0.214202529298026	-0.337499	0.306	0.332	1
RNASEH2B	0.214449641909476	-0.324438	0.153	0.206	1
VDAC1	0.217159852096386	-0.281783	0.569	0.587	1
PDIA6	0.217311042088297	-0.314876	0.667	0.64	1
TCEA1	0.217987215941072	-0.289313	0.347	0.389	1
LMAN2	0.219746691491537	-0.268684	0.486	0.502	1
SNRPA	0.220127365305937	-0.267887	0.181	0.231	1
TENT5A	0.222507041004278	0.417919023019346	0.153	0.101	1
SLC43A2	0.226333037711647	-0.27101	0.444	0.498	1
ANXA11	0.226476496488553	-0.27026	0.431	0.482	1
RALA	0.226884105262277	-0.41632	0.625	0.595	1
HOOK3	0.22714112163984	-0.341293	0.347	0.381	1
LRP1	0.227257019145512	-0.259393	0.25	0.304	1
BMP2K	0.227596449144072	-0.284872	0.208	0.263	1
PDE4B	0.229101164545304	0.300665715013299	0.736	0.684	1
ATP1B3	0.229671936175352	-0.327532	0.681	0.7	1
CCL19	0.231907019759001	-1.04451	0.111	0.065	1
MPV17	0.234980163859455	-0.337602	0.125	0.166	1
TMED3	0.235588654975834	-0.287157	0.181	0.231	1
NSUN6	0.237997597262936	0.365534659818915	0.125	0.085	1
STX11	0.239288821366852	-0.263671	0.458	0.506	1
PSMB10	0.239797021146228	-0.350233	0.236	0.283	1
RIN2	0.23991060473958	-0.261903	0.222	0.275	1
SLA	0.24202758673991	-0.401547	0.264	0.316	1
PPIF	0.242057218645315	-0.53635	0.653	0.648	1
RNMT	0.242366743694679	-0.328831	0.444	0.47	1
VAPA	0.244233013499868	-0.288253	0.569	0.571	1
LYZ	0.244441163423834	0.35161334960278	0.972	0.939	1
MIS18BP1	0.245501360999644	-0.252803	0.208	0.259	1
ARHGEF1	0.251456906807244	-0.273464	0.153	0.206	1
DUSP2	0.252458472633615	-0.545733	0.597	0.51	1
LAT2	0.254013365039133	0.261598251267145	0.417	0.352	1
MT2A	0.257668772415508	-0.538537	0.472	0.522	1
PPP1R2	0.25983633466458	-0.256061	0.403	0.413	1
SDHD	0.26072274563955	-0.326329	0.347	0.372	1
CCL4L2	0.26574791929302	-1.57931	0.153	0.198	1
MAP3K20	0.268779950092697	-0.267925	0.181	0.231	1
LAPTM4A	0.268923679810309	-0.274167	0.569	0.595	1
DNAJC1	0.2713312122988	0.25954884918273	0.167	0.117	1
MDM2	0.272205238527741	-0.277099	0.153	0.198	1
MXD1	0.272307462334019	-0.285662	0.708	0.729	1
STARD4	0.273026501043564	-0.271792	0.236	0.287	1
MBTPS1	0.275996119902853	0.353546061118608	0.139	0.093	1
RNF145	0.279205762514329	-0.345112	0.25	0.3	1
LARP7	0.283274026100904	-0.27492	0.306	0.332	1
ANKRD37	0.286556301985636	-0.699354	0.222	0.251	1
HS3ST1	0.287464066670524	-0.465822	0.125	0.166	1
POLR1D	0.289192075003764	-0.283939	0.5	0.482	1
BAX	0.297047870680663	-0.275374	0.486	0.49	1
THBD	0.303438313497582	-0.607371	0.333	0.352	1
GAK	0.303739633790513	-0.279285	0.264	0.283	1
UBXN1	0.308109809012071	-0.280628	0.569	0.571	1
BNIP3L	0.309110994697078	-0.28515	0.542	0.543	1
SLFN11	0.311773798991037	-0.28105	0.181	0.219	1
PRDX5	0.312161602733806	-0.259367	0.486	0.53	1
XBP1	0.315113918900071	-0.364646	0.542	0.547	1
MGLL	0.317199110607335	-0.289718	0.069	0.105	1
AMD1	0.32380007323219	0.419419167729878	0.347	0.3	1
BIRC3	0.329238206858182	-0.395869	0.597	0.502	1
CEBPZ	0.329978207773476	-0.252452	0.25	0.291	1
ADAM8	0.331976939259956	-0.253242	0.306	0.332	1
SIGIRR	0.33314255847177	-0.283659	0.181	0.211	1
ISG20	0.333253198719733	0.327457304181636	0.458	0.385	1
ACP5	0.333540603550631	-0.351957	0.458	0.466	1
TFG	0.334463447648336	-0.256335	0.236	0.263	1
MRPL28	0.348058369783817	-0.267297	0.194	0.231	1
GTF2F1	0.349558676331606	-0.257397	0.208	0.235	1
ERO1A	0.352622820538988	-0.329367	0.347	0.368	1
DHRS4L2	0.354886412283549	-0.364539	0.222	0.251	1
NCF4	0.355644145694112	-0.325567	0.389	0.401	1
HBEGF	0.356439079235478	-0.268999	0.5	0.559	1
DRAP1	0.35891521383405	-0.315078	0.625	0.575	1
NDUFB9	0.359440325039392	-0.347906	0.389	0.377	1
WTAP	0.360162712094388	-0.461367	0.653	0.623	1
ADGRE2	0.365909043848673	0.301185285614232	0.5	0.462	1
TNFAIP3	0.373217898441038	-0.459922	0.667	0.676	1
FSCN1	0.373508192865705	-0.639729	0.083	0.117	1
CCDC50	0.381237717657847	-0.255907	0.167	0.202	1
TMEM123	0.398650798523608	-0.330183	0.528	0.502	1
AREG	0.401757045333862	-1.14326	0.472	0.449	1
HSP90B1	0.407956959318182	-0.259565	0.861	0.854	1
RNF114	0.409549545749175	-0.288806	0.375	0.372	1
AC025164.1	0.413956981111971	-0.277084	0.097	0.126	1
RGS2	0.414320828869107	0.328555484885138	0.792	0.721	1
PPP1R14B	0.417203572100415	-0.251328	0.181	0.215	1
TRIM22	0.420315292461571	0.251521902454204	0.333	0.279	1
VEGFA	0.437049679561272	-0.472389	0.694	0.636	1
N4BP2L1	0.449710468702667	-0.261493	0.194	0.211	1
LTB	0.452297414713565	-0.553338	0.139	0.162	1
SERTAD1	0.454112102160931	-0.276106	0.347	0.364	1
ARID5A	0.45925183691068	-0.289702	0.361	0.381	1
OSM	0.465795280203397	-0.687249	0.375	0.372	1
RIPK2	0.469356535591249	-0.358109	0.514	0.474	1
ZBTB7A	0.477337978401985	-0.25055	0.236	0.255	1
AAK1	0.484844451466103	0.254925704300687	0.278	0.239	1
MMP9	0.487436756513258	-0.911364	0.194	0.215	1
DUSP6	0.550052457843436	0.455101816698941	0.347	0.445	1
TREM1	0.55361823756021	-0.276523	0.389	0.405	1
ZMPSTE24	0.553922289486533	-0.254224	0.111	0.13	1
TIMP1	0.565231169798141	-0.30024	0.958	0.939	1
ENPP2	0.589492956390846	-0.265248	0.292	0.304	1
ACSL3	0.602547588231433	-0.279092	0.264	0.267	1
HLA-DQA2	0.606586635535363	-0.420299	0.194	0.198	1
PPP2CA	0.606868857081797	-0.278914	0.375	0.287	1
GADD45B	0.631066022938841	-0.350332	0.569	0.587	1
THOC7	0.636174060853756	-0.265861	0.389	0.385	1
PHLDA1	0.639277234104962	-0.505473	0.222	0.231	1
VMO1	0.674472707513791	-0.288475	0.222	0.182	1
SNN	0.68214128499708	-0.283336	0.264	0.263	1
ID3	0.685274594792222	-0.285938	0.153	0.166	1
ILF3-DT	0.737131316994513	0.463238844926658	0.111	0.097	1
BTG2	0.836862114515829	-0.411068	0.5	0.445	1
CSK	0.851987230712839	-0.262509	0.347	0.332	1
ERICH1	0.869331586488408	-0.250501	0.347	0.336	1
SELENOK	0.877896089152146	-0.27912	0.861	0.81	1
TRAF1	0.887935338316623	-0.310371	0.278	0.263	1
CCL20	0.912646482063142	-0.37931	0.125	0.117	1
LIPA	0.957976872540914	-0.328993	0.361	0.328	1
RGCC	0.987225159505247	-0.386373	0.389	0.356	1
The significant differential genes in IDA macrophages from both groups.

## Sheet: M1 macrophages
	p_val	avg_log2FC	pct.1	pct.2	p_val_adj
RPS4Y1	3.41009616773821e-41	-1.8145	0	0.632	6.9531860860182e-37
DDX3Y	2.01915394365141e-39	-1.78069	0	0.605	4.11705489110523e-35
CYBA	6.12202236508146e-35	-3.69095	0.17	0.974	1.24828036024011e-30
CFD	2.64053705733002e-22	-1.87643	0.158	0.816	5.38405505989591e-18
FTH1	3.64465342393885e-22	-2.2502	1	1	7.43144833141132e-18
TGFB1	3.3418433158223e-20	-1.19466	0.019	0.421	6.81401852096166e-16
RPL13	3.02486859310778e-17	-2.58133	0.77	0.947	6.16770706134676e-13
IGHA1	1.26177351032514e-16	-1.63373	0.698	0.974	2.57275618755296e-12
XIST	1.01161891825331e-13	2.29850354297335	0.728	0	2.06269097431849e-09
RETN	1.4674671435016e-13	-1.87195	0.015	0.289	2.99216550559977e-09
FLNA	4.03938587352406e-13	-1.85743	0.355	0.789	8.23630779611555e-09
TMEM160	1.75285522972029e-12	-0.424982	0	0.184	3.57407181339968e-08
SERP1	2.34369426227727e-12	-1.72775	0.498	0.842	4.77879260078336e-08
C4orf48	1.11945989627492e-11	-0.712519	0.015	0.263	2.28257872850457e-07
PFN1	3.23100158149926e-11	-1.17522	0.777	0.974	6.588012224677e-07
SOCS3	4.30077613108264e-11	-1.19972	0.694	0.974	8.7692825312775e-07
IGKC	4.89089390766547e-11	-0.82086	0.977	1	9.9725326777299e-07
RPS2	6.28670618093542e-11	-1.48247	0.857	0.921	1.28185939029273e-06
MZT2B	7.39989029138206e-11	-0.790462	0.053	0.368	1.5088376304128e-06
ATP2B1-AS1	2.71099934811319e-10	-1.48928	0.374	0.789	5.52772767080279e-06
KDM6B	5.16220677808472e-10	-1.75575	0.6	0.868	1.05257396205147e-05
FAAP20	6.24919628755295e-10	-0.632386	0.023	0.263	1.27421112303205e-05
C1QBP	6.37284077125561e-10	-0.615831	0.049	0.342	1.29942223325902e-05
PRELID1	7.39455397157872e-10	-1.38509	0.445	0.763	1.5077495548049e-05
TSPO	1.52681235707791e-09	-1.35114	0.6	0.868	3.11317039608186e-05
HBEGF	3.26175494147134e-09	-1.70952	0.275	0.684	6.65071832566006e-05
DDX3X	7.33991720729942e-09	1.2067112895764	0.925	0.474	0.000149660911856835
NEAT1	9.88142252276349e-09	0.886645845994045	0.985	1	0.000201482205239148
TYMP	1.17901762519747e-08	-1.44759	0.445	0.737	0.000240401693777764
UBE2S	1.50052520541461e-08	-0.446166	0.03	0.263	0.00030595708938404
PHLDA2	1.61308667308001e-08	-0.997032	0.075	0.368	0.000328908372641013
REX1BD	2.73693401560689e-08	-0.652274	0.034	0.263	0.000558060845782246
UBE2D2	3.79984101904763e-08	-1.09021	0.2	0.579	0.000774787583783812
OLR1	3.85933417554874e-08	-1.5804	0.585	0.842	0.000786918238394388
SCAND1	3.90042606306882e-08	-0.686563	0.019	0.211	0.000795296874259733
CXCL2	4.49400647094279e-08	-2.01943	0.566	0.842	0.000916327919425236
RNASEH2C	5.17035352704347e-08	-0.760533	0.079	0.368	0.00105423508416416
LTB4R	6.93377600632511e-08	-0.349139	0.008	0.158	0.00141379692768969
PPDPF	7.90280604803221e-08	-0.734691	0.091	0.395	0.00161138215319377
CD55	1.14114081061984e-07	-1.21507	0.664	0.868	0.00232678611285385
H1FX	1.18485377035777e-07	-0.31017	0.004	0.132	0.00241591683775948
IVNS1ABP	1.52923677295846e-07	-1.39561	0.683	0.895	0.0031181137800623
TBCB	1.81796503956398e-07	-0.790384	0.079	0.368	0.00370683071567095
RPS27	3.15343487993282e-07	0.689721471560608	0.989	0.974	0.00642985372018302
NLRP3	6.80473443264477e-07	-1.25866	0.506	0.789	0.0138748535081627
MRPL41	7.11178340310155e-07	-0.331379	0.011	0.158	0.0145009263589241
LMNA	7.30973847033793e-07	1.42084446567618	0.638	0.158	0.014904556741019
MCL1	8.12897082128819e-07	-0.809817	0.943	0.974	0.0165749715046066
RPS10	8.77922398016868e-07	0.936301683316476	0.909	0.684	0.0179008376955639
IMP3	9.44945359179995e-07	-0.402076	0.034	0.237	0.0192674358736801
RPL37A	1.22873641741017e-06	1.00549743288097	0.974	0.816	0.0250539355509933
RPS29	1.36558051225528e-06	0.772895468850875	0.977	0.947	0.0278441866448851
JUNB	1.54591162364005e-06	-1.36873	0.642	0.868	0.0315211380060205
ARL6IP4	1.58859012291522e-06	-1.071	0.211	0.526	0.0323913526062414
CXCL8	2.14807244428797e-06	-1.06782	0.755	0.921	0.0437991971390316
METTL26	2.23885516764927e-06	-0.4175	0.038	0.237	0.0456502568683687
CAP1	2.38437897093756e-06	0.723301183644037	0.864	0.632	0.0486174872174168
SLC2A3	2.47690985463237e-06	-1.21393	0.83	0.947	0.050504191935954
RPS18	2.48618637950237e-06	0.83539588391189	0.977	0.868	0.0506933402780534
ODF3B	3.13703051881517e-06	-0.478072	0.03	0.211	0.0639640522786413
SDF2L1	3.34670704059045e-06	-1.35427	0.128	0.395	0.0682393565576393
NCF1	4.23021116403973e-06	-0.672487	0.087	0.342	0.08625400563477
CAMKMT	4.44609968465499e-06	-0.493321	0.004	0.105	0.0906559725701153
ABHD17A	4.67319653692184e-06	-0.288776	0.023	0.184	0.0952864773878363
RPS26	4.79253673322104e-06	0.280859621067971	0.943	0.763	0.097719823990377
S100A11	4.91050204357719e-06	0.583825449584922	0.996	1	0.100125136668539
MYO1G	4.96515805427482e-06	-0.752722	0.355	0.684	0.101239572726664
EMC6	5.03612769098199e-06	-0.383945	0.06	0.289	0.102686643619123
ALKBH7	6.35295551848862e-06	-0.534795	0.064	0.289	0.129536763021983
NFKBIA	6.46220354128952e-06	-1.2475	0.875	0.947	0.131764330206893
PTGS2	7.12395512716256e-06	-1.1563	0.525	0.789	0.145257445042845
F3	7.86300482129507e-06	-1.29944	0.121	0.395	0.160326668306207
ARPC5	8.266271035919e-06	0.751962449205534	0.955	0.842	0.168549266422388
H3F3A	8.36112163087522e-06	0.524086239801473	1	1	0.170483270053546
CXCL1	9.18578709291531e-06	-1.6344	0.079	0.316	0.187298198824543
CLTB	9.4341408495434e-06	-0.533004	0.068	0.289	0.19236213192219
GLUL	1.00681039687814e-05	1.03826878337271	0.932	0.763	0.205288639923452
BIN1	1.1280309276013e-05	-0.326291	0.034	0.211	0.230005506137904
CTSB	1.22998236366733e-05	0.800053259891676	0.951	0.816	0.250793403951769
MTRNR2L12	1.23298727287282e-05	0.900563408892046	0.94	0.789	0.251406104938769
CDC42	1.31222379692082e-05	0.734863810189504	0.898	0.711	0.267562432192156
TMEM176B	1.3273933845502e-05	0.618618233699527	0.525	0.105	0.270655511109785
TRIR	1.37464600879944e-05	-0.803048	0.208	0.5	0.280290321194205
OGFOD3	1.48636729783467e-05	-0.271041	0.011	0.132	0.30307029202849
STK11	1.48636729783467e-05	-0.349332	0.011	0.132	0.30307029202849
CXCL3	1.67088795867682e-05	-2.27398	0.377	0.605	0.340694054774204
SPI1	1.82317455421992e-05	-0.868213	0.226	0.5	0.371745291605442
TRGC2	1.86916618614244e-05	-0.33382	0.019	0.158	0.381122985354443
PGLS	1.88435697412199e-05	-0.689528	0.143	0.421	0.384220387023474
PLAUR	2.34895448905253e-05	-1.07321	0.925	0.947	0.47895182031781
UBA52	2.37805423413898e-05	0.525397034815907	0.985	0.947	0.484885258340939
C9orf16	2.52137780991577e-05	-0.721009	0.147	0.395	0.514108935441825
RPL38	2.70283513809536e-05	0.743591420450096	0.94	0.842	0.551108084657644
GUK1	2.73774889110736e-05	-0.977939	0.479	0.711	0.558226998896791
MIF	3.0936088106862e-05	-0.620298	0.03	0.184	0.630786836498917
ATP5F1D	3.14309701598048e-05	-0.672614	0.091	0.316	0.640877481558419
DDIT4	3.33166653443968e-05	-1.24803	0.302	0.605	0.679326806372251
EREG	3.54866567529461e-05	-1.04393	0.642	0.842	0.72357293119257
PLBD1	3.95559537213413e-05	-0.764275	0.166	0.421	0.80654589637815
METRNL	4.01267536336927e-05	-0.950226	0.294	0.553	0.818184506590994
IFI6	4.09110316693923e-05	-0.408657	0.06	0.263	0.834175935738909
CST3	4.45421637354719e-05	-0.83815	0.819	0.868	0.908214718566272
SLC38A2	4.69689112343701e-05	0.98376322131496	0.623	0.316	0.957696100068807
TNFRSF12A	4.77481388121781e-05	-0.361416	0.03	0.184	0.973584550380312
TPGS1	5.33207436966413e-05	-0.407592	0.008	0.105	1
PLEK	5.37587748369523e-05	-0.824624	0.857	0.947	1
S100A6	5.39159492764473e-05	0.608497453535612	0.989	1	1
IL1B	5.87563101082609e-05	-0.818379	0.83	0.947	1
PRKAG2-AS1	6.01025269387555e-05	-0.467749	0.015	0.132	1
RHEB	6.11240473504286e-05	-0.685578	0.185	0.447	1
SEPT6	6.53379380293697e-05	0.815662691329049	0.366	0.026	1
PITPNA	6.8345175729518e-05	0.818526633488469	0.483	0.132	1
CCL3L1	7.51528939940289e-05	-0.90016	0.415	0.711	1
RPL41	7.59629390144973e-05	0.467157850119934	0.996	1	1
NDUFA13	8.161982536513e-05	0.80677896647406	0.623	0.237	1
CLTA	8.29188580719353e-05	-0.728523	0.253	0.526	1
S100A4	8.69762241448835e-05	0.631113391323227	0.966	0.868	1
HILPDA	8.88379812159615e-05	-0.838458	0.068	0.263	1
IER2	9.28886971197589e-05	-1.15234	0.419	0.684	1
COX5A	9.41363585644251e-05	-0.467529	0.174	0.447	1
AL161421.1	9.80606311791507e-05	-0.422103	0.034	0.184	1
LSM4	0.000106665635995205	-0.333516	0.034	0.184	1
RBCK1	0.000107115111068777	-0.566747	0.102	0.316	1
NOP53	0.000108621360945021	-0.537208	0.102	0.316	1
CCL20	0.000109510444377264	-1.75871	0.26	0.526	1
PTMA	0.000112111617922796	0.601850381484381	0.981	0.974	1
CTSA	0.000114764354028717	0.809122215269736	0.468	0.158	1
ITM2B	0.000116179610753004	-0.706239	0.706	0.868	1
ALDH2	0.00013743607897981	-0.722851	0.268	0.526	1
RBP7	0.000149470644191898	-0.691946	0.087	0.289	1
IL1A	0.000152525904748476	-0.754887	0.219	0.5	1
C17orf107	0.000167150980122837	-0.461921	0.026	0.158	1
VEGFA	0.000192682888967249	-1.1036	0.657	0.763	1
MED30	0.000200024352169078	-0.300022	0.026	0.158	1
MORF4L1	0.000200446771611349	0.701346380170634	0.8	0.526	1
RPL36A	0.00020142264937685	0.909033398586633	0.668	0.474	1
AREG	0.000221105998289281	-1.26542	0.479	0.737	1
DNAJC8	0.000223236473021304	0.828557360274954	0.574	0.289	1
CHIC2	0.000224521289359454	-0.558734	0.049	0.211	1
LAP3	0.000230517810827663	0.821866655468185	0.849	0.684	1
PIGC	0.000237558594757213	-0.559206	0.019	0.132	1
PPIF	0.000239595890298175	-0.972491	0.943	0.895	1
DUSP23	0.000269138347152925	-0.528661	0.019	0.132	1
SDF4	0.000283633915468316	-0.554642	0.106	0.316	1
LYN	0.00028479319989744	0.719770261796567	0.717	0.421	1
RAB20	0.000315812230532556	-0.778878	0.423	0.658	1
KMT2C	0.000320946121390879	0.777691977714754	0.442	0.158	1
TMA7	0.000323758362826424	0.591590512984473	0.902	0.737	1
EIF4A3	0.000333877067578205	-1.92939	0.291	0.526	1
ISCU	0.000380426605216719	-0.528499	0.094	0.289	1
MCUB	0.000382419716958701	-0.581935	0.189	0.421	1
GBP4	0.000390898979360369	0.830757000777506	0.419	0.132	1
PKN1	0.00039903208005758	-0.371413	0.03	0.158	1
KIF1B	0.000401536369918227	0.731066108697268	0.362	0.079	1
PSMA2	0.000418231641859906	0.743790692919363	0.498	0.211	1
SEPT2	0.000426801212675933	0.618675064760653	0.525	0.211	1
MSRB2	0.000433257035684717	-0.266354	0.03	0.158	1
ARPC1B	0.000435346346663058	-0.457715	0.645	0.816	1
PYCARD	0.000450638199945853	-0.933342	0.14	0.342	1
PARP9	0.000454038570201518	0.696773405696487	0.306	0.026	1
TOP1	0.000471073448777138	-0.695254	0.423	0.632	1
YWHAZ	0.000485667044627422	0.623239673921886	0.932	0.816	1
DUT	0.000488854697796766	-0.338219	0.042	0.184	1
HLA-C	0.000509471542105669	-0.459752	0.97	0.974	1
RNASET2	0.00051532357481843	-0.834433	0.362	0.579	1
RUNX3	0.000519202260807811	0.990172869942746	0.487	0.184	1
BRD2	0.00053406597964795	0.743436246394018	0.623	0.289	1
MTRNR2L8	0.000535952148193083	0.698686424186472	0.819	0.658	1
ATP5MPL	0.000554359282233786	0.503426555769555	0.755	0.447	1
TGFBI	0.000567617748850233	0.704159830389882	0.672	0.368	1
ZMYM2	0.000572684541988603	0.566513912028256	0.302	0.026	1
HLA-B	0.000579494155923964	0.361730386782341	0.996	0.974	1
IFI30	0.000580138711051119	0.852570079572388	0.46	0.158	1
JUND	0.000620134576367639	-0.626312	0.709	0.868	1
DNAJC3	0.000632106088070824	0.748503107253549	0.543	0.237	1
C1orf122	0.000699508089976961	-0.386753	0.113	0.316	1
IER3	0.000708959607501222	-0.753654	0.902	0.921	1
CLIC1	0.000720659726242418	0.551908991657458	0.932	0.816	1
KYNU	0.000724053177305989	0.722586524654644	0.815	0.658	1
UQCRFS1	0.000727389987075243	-0.33499	0.177	0.421	1
LHFPL2	0.000753420772534461	0.796425791568215	0.396	0.132	1
DDT	0.000762049894389119	-0.657184	0.204	0.421	1
SON	0.000786050534729035	0.708474810439307	0.811	0.605	1
BCL2A1	0.000830606124566519	-0.636767	0.936	0.974	1
TMSB10	0.000852657841762399	0.432253382800357	1	1	1
ETS2	0.000858459869573512	-0.657603	0.792	0.868	1
LGALS2	0.000880688845535627	-0.806954	0.408	0.632	1
TIMM17A	0.000899080371601076	0.595590395039483	0.268	0.026	1
AQP9	0.000946825145184906	-0.497019	0.808	0.921	1
SSR3	0.000967288095423227	0.513056322634559	0.574	0.263	1
INAFM1	0.00105419836412936	-0.265726	0.015	0.105	1
CALR	0.00105636633673116	0.597554411235163	0.796	0.553	1
AURKAIP1	0.00105822944462448	-0.67741	0.166	0.368	1
CARS2	0.00107242965762803	-0.42265	0.136	0.342	1
CD163	0.00109222776475085	0.791108962714459	0.498	0.184	1
ATP5F1E	0.00110295170743756	0.287714900511141	0.977	1	1
CSF1R	0.00111474221254459	0.487301120578159	0.442	0.132	1
ZFYVE16	0.0011660596941802	0.815689702442803	0.736	0.553	1
RPL37	0.00117032113964527	0.508567121628205	0.992	0.974	1
DNAJB6	0.00118032729624739	0.815131386122767	0.664	0.421	1
ASPH	0.00119016744984373	0.900198749618368	0.408	0.132	1
ARL6IP5	0.00121722567781869	0.716985044856566	0.604	0.342	1
MAP1LC3A	0.00122550858468804	-0.380949	0.015	0.105	1
ACTR2	0.00123819885409264	0.493887928342375	0.902	0.632	1
SP100	0.00125973442549632	0.670271191090986	0.464	0.184	1
CCL3	0.0012803836895285	-0.870004	0.585	0.763	1
FNDC3B	0.00128778742255009	0.83735865219157	0.626	0.342	1
ARRDC1	0.00133714777329674	-0.557414	0.075	0.237	1
OSM	0.00143106724507052	-0.694668	0.257	0.5	1
SEPT9	0.00144263533149461	0.714818692160138	0.547	0.316	1
ANXA2	0.00150022539478241	0.510515390491317	0.943	0.737	1
CHD2	0.00165271020662905	0.679707817016534	0.445	0.184	1
VBP1	0.00166953595892673	0.463374544615237	0.215	0	1
TOR3A	0.00167709875391206	-0.626275	0.079	0.237	1
RANBP1	0.00174394289837702	-0.42011	0.079	0.237	1
GDI2	0.00184852096993313	0.624168045746882	0.619	0.342	1
PDCD6	0.00186478726917816	-0.534374	0.177	0.368	1
GADD45GIP1	0.00187676232951288	-0.293684	0.091	0.263	1
XRCC5	0.00193053044471039	0.687533813987828	0.596	0.395	1
ADGRE2	0.00198252164004145	0.6878151206455	0.642	0.421	1
MT-ND5	0.00199064430794903	0.462058788609984	0.977	0.921	1
RNF141	0.00209100307962508	0.519076414649773	0.208	0	1
UBC	0.00209242739713988	0.555314222800688	0.981	0.868	1
UQCR10	0.00210361187230743	0.503829043001186	0.698	0.368	1
DYNLL1	0.00213360996348618	0.684295154342626	0.789	0.632	1
RAB32	0.00215312908892046	-0.710945	0.151	0.342	1
RPS4X	0.00218387042542967	0.547218310566404	0.955	0.947	1
NANS	0.00220586248574397	0.587535410120059	0.517	0.237	1
RPS28	0.00222874411880461	0.380171902520846	0.996	1	1
WARS	0.00226922505730956	0.710654507379367	0.891	0.711	1
PSMB3	0.00227140050042251	0.57589541647654	0.792	0.632	1
ZC3HAV1	0.0022721319088087	0.818039718536926	0.332	0.079	1
RPS15A	0.00230318852610948	0.46661748168253	0.977	0.921	1
PFKFB3	0.00231961555686147	-0.588105	0.592	0.763	1
MIR222HG	0.00232291130556681	-0.600351	0.147	0.342	1
CD63	0.00233310125897362	0.532307723237313	0.97	0.868	1
TOB2	0.00233811870364947	0.435815122867129	0.204	0	1
FRG1	0.00234483232158008	0.527271596336101	0.328	0.079	1
ACSL1	0.0023941399218381	-0.368202	0.702	0.816	1
LILRB1	0.00239798217232152	0.760484761641855	0.63	0.368	1
FCGR3A	0.00244887456316133	0.921566473717368	0.358	0.105	1
PSMB1	0.00246577453628767	0.465283571192133	0.789	0.5	1
TCF25	0.00248481052274932	0.619080912305339	0.574	0.342	1
RAB8B	0.0024983365601481	0.578683640435818	0.509	0.237	1
SNCA	0.00256216709850392	-0.540035	0.042	0.158	1
USP7	0.00260432389481795	0.579997222372985	0.34	0.105	1
RPL36AL	0.0026374738027757	0.419052143757602	0.943	0.789	1
PARP14	0.00263828297213657	0.718879681176832	0.615	0.395	1
RPL39	0.00264317516639192	0.34755357403469	0.992	1	1
CD53	0.00264975612182429	0.428429132767481	0.898	0.684	1
CNBP	0.00266978373038671	0.595232111073847	0.513	0.263	1
HEBP1	0.00274509859394065	-0.342792	0.053	0.184	1
TENT4B	0.00276947374575139	0.612861349051454	0.238	0.026	1
RAC2	0.00281421932691973	0.488218325896346	0.577	0.263	1
PPIB	0.00290588473312831	0.515481507412094	0.774	0.553	1
LAT2	0.00293601807813063	0.416131637225865	0.445	0.158	1
G3BP2	0.0029485360776108	0.633672703932542	0.43	0.184	1
RPS21	0.00294932076793995	0.453988646871729	0.958	0.895	1
VPS4B	0.00296659097416511	0.583964050842641	0.302	0.079	1
NCOA3	0.00297766141024814	0.489938780893042	0.238	0.026	1
DPYD	0.00298845147626547	0.568931843033635	0.498	0.263	1
VIM	0.00298931242586977	-0.442972	0.985	1	1
NUCKS1	0.00298964513515489	0.555093794993775	0.279	0.053	1
HPS1	0.0029980614470143	-0.532547	0.192	0.395	1
BPTF	0.0030112902015982	0.623150712081525	0.309	0.079	1
PIM3	0.0030735023404352	-0.716769	0.547	0.711	1
CALM2	0.00309806101579412	0.607177873652699	0.709	0.5	1
UBE2Z	0.00320182446734499	0.447809621220533	0.475	0.211	1
RBM5	0.00323090312979927	0.536570381121253	0.464	0.211	1
USP9X	0.00337226891745584	0.537848085293005	0.309	0.079	1
RBX1	0.00340116801119368	0.608588386516266	0.57	0.316	1
ATP5MD	0.00346735487489126	0.479122012318225	0.728	0.553	1
FAM198B	0.00346819372267114	-0.406479	0.087	0.237	1
CKLF	0.00347485017263396	0.60563929891966	0.506	0.237	1
TMEM176A	0.0034884022291563	0.739251348464195	0.343	0.105	1
DUSP1	0.00353698745523921	-0.902153	0.864	0.895	1
BTG1	0.00356968324200165	-0.539632	0.928	0.947	1
WIPF1	0.0036297900966757	0.646172247155391	0.475	0.263	1
TRABD	0.00363718811654763	-0.5257	0.087	0.237	1
PIP4K2A	0.00364049381981507	0.537394418775428	0.257	0.053	1
YPEL3	0.00365133467012512	-0.619874	0.057	0.184	1
CFL1	0.00366651224415414	0.355710089800863	0.981	0.895	1
EPAS1	0.00368268226597515	-0.530595	0.03	0.132	1
SPSB3	0.00368268226597515	-0.275371	0.03	0.132	1
EGR1	0.00374362768657608	-0.659516	0.143	0.316	1
CELF1	0.00374724483504505	0.588118311843827	0.506	0.237	1
ENO1	0.00376217882553247	0.382696029603187	0.898	0.711	1
CYFIP1	0.00386048835848887	0.549913801474524	0.351	0.132	1
GTF2B	0.00389125534735786	0.472051350800607	0.426	0.158	1
RER1	0.0039581588903189	-0.686854	0.174	0.342	1
G0S2	0.00398113788733906	-1.47647	0.74	0.763	1
MIR4435-2HG	0.00399119558702806	0.297665031927719	0.608	0.395	1
PSMA4	0.00399767203191281	0.475351831352271	0.653	0.395	1
DDAH2	0.00400493210584931	0.508572296182225	0.279	0.053	1
NOL7	0.0040455998804636	-0.310631	0.072	0.211	1
EIF1	0.00418462845120586	0.304208612685401	1	1	1
BRAF	0.00420716239193603	0.500215060234228	0.332	0.105	1
CHMP4A	0.004224564390078	0.479887	0.381	0.132	1
NCF2	0.00429309578092704	0.565060735524523	0.668	0.395	1
EMP1	0.00430003308104046	-1.05075	0.426	0.579	1
FUS	0.0044786244794886	0.530019681117531	0.811	0.605	1
RPLP2	0.00452302825229256	0.38067592185861	0.977	0.947	1
HSBP1	0.00452588917227447	0.428274124115505	0.732	0.5	1
SNF8	0.00457695756176933	-0.535602	0.162	0.342	1
CALM1	0.00479437828793159	-0.702079	0.638	0.789	1
SEC61G	0.00501708076019532	0.423233361179954	0.842	0.605	1
ASGR2	0.00502448392584339	-0.455977	0.109	0.263	1
TPST2	0.00511022901414013	-0.370007	0.075	0.211	1
RACK1	0.00515609305570345	0.467553313687391	0.932	0.895	1
KPNB1	0.00516973146543648	0.52721910722862	0.54	0.316	1
SCAF11	0.00519227780503076	0.539880686115607	0.649	0.421	1
PAXX	0.00525646375636478	-0.377526	0.045	0.158	1
CGGBP1	0.00530757203694399	-0.498578	0.166	0.342	1
NDUFB2	0.00531906566171544	0.439040503462019	0.736	0.579	1
RPL3	0.0053554202772939	0.46804078992501	0.962	0.895	1
GALK1	0.00542082860514473	-0.381035	0.06	0.184	1
CCL4	0.00544680792224063	-0.871013	0.457	0.658	1
JTB	0.00547594573184463	-0.507363	0.249	0.421	1
RTF2	0.00549504775845338	0.61668283217592	0.498	0.289	1
IFNGR2	0.00549956083265156	-0.449392	0.411	0.579	1
POMP	0.00550863659758963	0.49662457109276	0.932	0.789	1
IFNGR1	0.0055435278691946	0.328677156701535	0.532	0.263	1
TNPO1	0.0055578584263286	0.435142687938524	0.215	0.026	1
SMC3	0.00560570477315213	0.425733660223343	0.174	0	1
RNF213	0.00563900167292895	0.663088359522702	0.694	0.526	1
IL1R2	0.0056531958724035	1.54316040507709	0.287	0.079	1
UCP2	0.0056994922899822	0.685223389380059	0.619	0.447	1
RAB13	0.00572664319723999	0.664195603467755	0.419	0.184	1
APOL2	0.00575165355218386	0.473121783677787	0.211	0.026	1
EIF5A	0.00578387724017038	-0.54716	0.415	0.553	1
TNS3	0.00586117555601265	0.48804292303132	0.219	0.026	1
HSD17B10	0.00589232531249253	0.418237967596439	0.253	0.053	1
LAPTM5	0.005902797214622	0.403410601489489	0.97	0.868	1
COPS9	0.00591630438970842	0.499014183784932	0.642	0.395	1
MAP2K3	0.00594168945898762	-0.485286	0.585	0.711	1
ZNF148	0.00601739294845218	0.517459198752562	0.215	0.026	1
IPO7	0.00602714083963236	0.42353364469897	0.392	0.158	1
COX7B	0.00609125347092295	0.462164458510884	0.804	0.579	1
IL12RB1	0.00624005560189864	-0.302287	0.023	0.105	1
YWHAE	0.00626933590882705	0.453453580621306	0.634	0.395	1
PSMA1	0.00627783382332046	0.478776921009125	0.479	0.237	1
LILRB2	0.00644170226195566	0.769722202899336	0.721	0.605	1
TPM4	0.00645821728034649	-0.634557	0.815	0.842	1
VAMP5	0.00648684618386477	0.5268471496431	0.558	0.289	1
COX6A1	0.00659990337115055	0.534197740511789	0.721	0.605	1
SSB	0.00662183456454916	0.669664745998116	0.502	0.316	1
AMD1	0.00673853492565353	0.369063044915286	0.377	0.132	1
ITGAV	0.00678268990731381	0.557161651311236	0.321	0.105	1
NT5C	0.00688224817407872	-0.269804	0.034	0.132	1
KPNA6	0.00694071783344786	0.38219891543878	0.166	0	1
NOSIP	0.00694071783344786	0.353849860586224	0.166	0	1
TXNIP	0.00696977124961107	0.874559248157684	0.408	0.184	1
NIPSNAP3A	0.0069854128743011	-0.253661	0.075	0.211	1
PDE4D	0.00700036381800287	-0.820517	0.181	0.342	1
ELK3	0.00700455556131369	0.406385189409246	0.298	0.079	1
MAP1LC3B	0.00700537225033454	-0.600335	0.389	0.553	1
APOL6	0.00706928379055185	0.694453693259288	0.532	0.289	1
METTL9	0.00716291443073946	-0.644258	0.302	0.474	1
ATXN1	0.00720659226958522	0.573254193368058	0.453	0.211	1
ECSIT	0.00728932912696774	-0.441878	0.049	0.158	1
PPP2CA	0.00729244892774832	0.521112724501782	0.317	0.105	1
MRFAP1	0.00734520905606668	0.478719193512713	0.521	0.289	1
KCTD12	0.00737860799561705	0.652746044338811	0.532	0.316	1
C19orf24	0.00739268895514482	-0.367519	0.049	0.158	1
RNF149	0.00743910949987963	-0.505303	0.66	0.816	1
DYNLT1	0.00744317169699563	0.511278378499844	0.691	0.5	1
HSD17B4	0.00752753378956525	0.415669651137324	0.2	0.026	1
NAAA	0.00754922915626514	-0.491866	0.166	0.342	1
ARID1A	0.00765068328667596	0.473648971394434	0.275	0.079	1
PYURF	0.00768379549892253	-0.420146	0.064	0.184	1
DOT1L	0.007762399882749	-0.49041	0.23	0.421	1
HSP90AA1	0.00776652895101583	1.35863286737045	0.974	0.842	1
AFF4	0.00783881943895467	0.496213608748621	0.392	0.158	1
FBXW2	0.00785755825642009	-0.286595	0.075	0.211	1
ZNF24	0.00791515884577421	0.438366358607015	0.321	0.105	1
CLTC	0.00802173604587723	0.513007907030606	0.592	0.368	1
MVP	0.00819448990175982	0.425417372945383	0.536	0.316	1
BCLAF1	0.00832941071955931	0.547004949884418	0.472	0.237	1
ICAM1	0.00834581208483311	-0.787339	0.675	0.842	1
EPSTI1	0.00836104510474671	0.517452741194814	0.46	0.237	1
CD164	0.00854424237939671	0.523970872192577	0.555	0.342	1
KRT10	0.00857549310796341	-0.280402	0.094	0.237	1
HNRNPU	0.00859666516882113	-0.555307	0.789	0.842	1
NR4A3	0.00866359730340941	-0.845066	0.532	0.684	1
SRC	0.00866444539104398	0.500022752772116	0.423	0.184	1
OSER1	0.00868227705161299	0.356579159443289	0.253	0.053	1
LUC7L3	0.00873527794992567	0.492367771476668	0.479	0.237	1
SERPINB1	0.00881312696006853	0.493659503189706	0.925	0.842	1
HNRNPA0	0.00895449818357225	-0.456258	0.272	0.474	1
RPS24	0.00919992749500472	0.293297376883804	0.996	1	1
POLR2J	0.00922230836411033	0.572595940498489	0.396	0.211	1
IRAK3	0.00924522061698002	-0.401228	0.457	0.711	1
PIAS1	0.00929818110307069	0.417287965724763	0.283	0.079	1
BAZ2A	0.00933627847031082	0.417933786783468	0.275	0.079	1
AAK1	0.00934425020728276	-0.730782	0.177	0.342	1
CLEC12A	0.009494190039665	-0.556201	0.309	0.474	1
PCNX1	0.00955239465965233	0.515362605820521	0.408	0.184	1
RPL24	0.00963233545138582	0.345148288217901	0.966	0.947	1
FLII	0.00969980506135571	0.52861282368104	0.291	0.105	1
CHMP1B	0.00972658809099188	0.510947142644544	0.63	0.368	1
HRH2	0.00976946894796762	0.504651787007527	0.275	0.079	1
SMC5	0.00977202664516467	0.450978915746083	0.196	0.026	1
ZFP36	0.00978685612595006	-0.292004	0.653	0.842	1
ATRX	0.00981052998036979	0.358496262497327	0.343	0.132	1
SUGT1	0.00989632088772416	0.44244040182325	0.272	0.079	1
MRPL51	0.00997055278113552	0.545841216160785	0.43	0.211	1
ATP6V0E1	0.00998942646725128	0.373748565538911	0.842	0.684	1
SBNO1	0.0100327758296576	0.425462649601444	0.313	0.105	1
NPM1	0.0100902432453293	0.406017783872981	0.668	0.5	1
NEPRO	0.0100920155027539	-0.300976	0.068	0.184	1
RPL27A	0.0101349140935509	0.56801743413472	0.943	0.895	1
EDEM1	0.010137162984954	0.480606274806271	0.434	0.211	1
RAB5C	0.0101733990480933	0.386084937403428	0.694	0.447	1
CDK13	0.0104023779414377	0.430576338067524	0.242	0.053	1
CXorf21	0.0104590176345781	0.497157222277392	0.192	0.026	1
GFPT1	0.0105828979436564	0.36212993923149	0.151	0	1
ECPAS	0.0105828979436564	0.328815287154981	0.151	0	1
CPT1A	0.0105828979436564	0.395531814598604	0.151	0	1
COMMD3	0.0105828979436564	0.326959848335581	0.151	0	1
TRIP10	0.0105828979436564	0.402339639135601	0.151	0	1
PCF11	0.0107106551705191	0.485157229076382	0.336	0.132	1
FCGRT	0.010849947319811	-0.529359	0.736	0.842	1
TCF7L2	0.0108878266607684	0.567599512931609	0.226	0.053	1
C15orf48	0.0109625827395287	0.687562624684332	0.898	0.684	1
CCDC82	0.0109979817553137	0.58208832017392	0.223	0.053	1
UBB	0.0111043245631176	0.432123798550418	0.872	0.711	1
BCL6	0.0111784713144861	0.346451450823466	0.275	0.079	1
PTPRC	0.01128295067101	0.429900172822429	0.932	0.868	1
DCAF7	0.0113570571314578	0.435012488818233	0.279	0.079	1
PLAU	0.0113684044496344	-0.685393	0.068	0.184	1
PPP1CA	0.0113957554637223	0.298729194290817	0.585	0.368	1
N4BP2L2	0.0115229745735072	0.410860218347666	0.494	0.263	1
SOD2	0.0117555397239352	-0.261902	0.992	1	1
COX7C	0.0118873857525719	0.445390066966603	0.834	0.684	1
LEPROT	0.0119118712392839	0.507823367653829	0.396	0.211	1
UBE2L3	0.0119907105745546	0.464092655901799	0.615	0.368	1
CLIP1	0.012000789523634	0.320805686356154	0.43	0.211	1
RPS6KA3	0.0121686753092351	0.49805396573459	0.442	0.263	1
OPTN	0.0123009887533136	-0.474121	0.158	0.316	1
LSM6	0.0123580580549934	0.447599043109383	0.294	0.105	1
SGK3	0.0124049138473418	0.569941012021627	0.279	0.105	1
RPL7A	0.0124280701657931	0.367124811915845	0.955	0.921	1
MED13	0.0124471990974659	0.259934859738487	0.408	0.158	1
PBRM1	0.0125158360652579	0.371511772328352	0.238	0.053	1
PTPRJ	0.0125672861501359	0.345964606981016	0.272	0.079	1
MARCO	0.012634245761888	0.700320714198027	0.46	0.289	1
CD274	0.0126385466384613	0.613014584355296	0.34	0.132	1
CRK	0.0127705216333485	0.301858442074374	0.404	0.184	1
ATP6V1F	0.0127713851421067	0.37765121572628	0.834	0.658	1
ATXN10	0.0128142071242322	-0.301329	0.083	0.211	1
PSENEN	0.0128628477798289	0.438445388921729	0.328	0.132	1
SERBP1	0.012917654625029	0.337782791649635	0.687	0.447	1
TNKS2	0.0129739885444752	0.483510205198535	0.226	0.053	1
HSPA8	0.0129882602430593	0.508747030490379	0.766	0.553	1
CREBRF	0.0130524349467585	0.381896567671984	0.279	0.079	1
PPP4R3A	0.0131248703524572	0.609737503102596	0.287	0.105	1
SDHC	0.0131754246821663	0.383446511709705	0.321	0.132	1
FAM200B	0.0132408878838271	0.493117758595384	0.279	0.105	1
RAB4A	0.0132409114394335	-0.282486	0.068	0.184	1
RB1CC1	0.0132870180543771	0.539408878996051	0.298	0.105	1
CTBP2	0.0132885794866328	0.392461283985897	0.189	0.026	1
ZCCHC10	0.0133257881798921	0.443217903949735	0.257	0.079	1
ATP6V1G1	0.0133614890545433	0.438346849287676	0.785	0.632	1
MAPK7	0.0134577417435929	-0.386006	0.087	0.211	1
HADHA	0.0134782942788145	0.44407823423803	0.411	0.184	1
TAP1	0.0135357208392971	0.543707802807885	0.577	0.368	1
CAMK1	0.013551993139697	-0.351482	0.068	0.184	1
FAM120AOS	0.0135913849382463	-0.457252	0.072	0.184	1
PREX1	0.0137254069146835	0.561964300357285	0.309	0.132	1
TMEM259	0.0139405597141298	-0.303992	0.053	0.158	1
SUMO2	0.0140271477612138	0.459336591760106	0.736	0.579	1
RBM17	0.0140969818356723	-0.481612	0.2	0.368	1
HLA-DMA	0.0141213226570331	0.442846860567858	0.721	0.5	1
EIF4E	0.0141434910385391	-0.670161	0.302	0.5	1
F8A1	0.0141624041448003	-0.260434	0.026	0.105	1
TPP1	0.0141896344312839	0.463331417057957	0.668	0.447	1
TXNL4A	0.0144222709237998	-0.312318	0.162	0.316	1
MIA3	0.0144582297002874	0.318821720537074	0.14	0	1
C19orf66	0.0144582297002874	0.358824102969478	0.14	0	1
CNOT3	0.0144582297002874	0.340663540075957	0.14	0	1
GSDMD	0.014474056527093	-0.324127	0.245	0.421	1
IL4I1	0.0144824488315391	-0.390187	0.087	0.211	1
HNRNPL	0.0144832090089966	0.478529734151575	0.249	0.079	1
SUMO3	0.0145374267675896	-0.528775	0.208	0.368	1
THRAP3	0.0147205299164046	0.397055989546083	0.411	0.184	1
PLIN3	0.0147210448549092	0.462164378300026	0.502	0.289	1
ACTG1	0.0147583462715408	0.413730455389606	0.977	0.921	1
TMOD3	0.0149185809074942	0.374569094377846	0.449	0.211	1
RSF1	0.0149671822596088	0.412903482209449	0.253	0.079	1
LGALS1	0.0149721724732312	0.427619482450549	0.917	0.895	1
DDX17	0.0149778137424064	0.400955150008062	0.728	0.474	1
CIR1	0.0150618834701443	0.410351443710505	0.294	0.105	1
GNL1	0.0151258124147798	-0.259533	0.102	0.237	1
ATP6V0D1	0.0151540471919772	0.327994480772207	0.728	0.526	1
ZNF706	0.0152086647290321	-0.556901	0.374	0.5	1
U2AF1	0.0154534347216695	-0.3772	0.057	0.158	1
EIF4A1	0.0154548318069493	0.442696741743092	0.74	0.579	1
ANKRD28	0.0155168763087063	0.584605490483426	0.4	0.184	1
NEK6	0.0157001962041418	0.396628111576525	0.177	0.026	1
LINC00877	0.0158146351974808	0.443144097885661	0.215	0.053	1
ARHGAP21	0.0160308464386271	0.347177731044123	0.136	0	1
IRF3	0.0160308464386271	0.329830601857222	0.136	0	1
APOBEC3C	0.0160308464386271	0.325910741107565	0.136	0	1
PNKD	0.0161333385870355	0.421480865772236	0.208	0.053	1
NGLY1	0.0161443740570608	-0.368555	0.128	0.263	1
ZFC3H1	0.0162826360504334	0.520510449952733	0.34	0.158	1
NPC2	0.0163044619030224	0.383605491746457	0.826	0.632	1
NDUFA1	0.0163111665157488	0.326886506261905	0.766	0.5	1
RPL35	0.0164388219342658	0.372519567798529	0.932	0.921	1
CASP4	0.0164735353141156	0.256467437464905	0.721	0.447	1
MTHFD2	0.0164981535338935	0.448348761344906	0.483	0.237	1
CD59	0.0166808410681311	0.611542956035438	0.317	0.132	1
MEFV	0.0166811007264039	0.254415384660646	0.23	0.053	1
CRISPLD2	0.0168432191297795	0.416083026199768	0.223	0.053	1
ARMC8	0.0169204761310524	0.344346943396682	0.174	0.026	1
HEBP2	0.01725317303551	-0.284713	0.106	0.237	1
KDM6A	0.0175080801154692	0.376332626436471	0.174	0.026	1
LYZ	0.0175550164821186	0.382480683660783	0.981	1	1
ACSL3	0.0177501688375661	-0.768987	0.313	0.474	1
MINOS1	0.0177634358448534	0.332155249979227	0.66	0.447	1
ATF6B	0.0177682307173701	0.284268114832448	0.132	0	1
GDI1	0.0177682307173701	0.336086526833493	0.132	0	1
C5AR2	0.0177682307173701	0.505116421657226	0.132	0	1
ZNF644	0.0177708596065491	0.259968161685793	0.272	0.079	1
NPTN	0.0179029781338155	0.383851916675237	0.298	0.105	1
PPP1CB	0.0180436386478028	0.339655924744059	0.86	0.711	1
LNPK	0.0181400056011652	-0.412611	0.042	0.132	1
FCGR2A	0.0184124145232664	0.601716690289758	0.872	0.789	1
ORMDL2	0.0184948853476457	0.417560693380767	0.347	0.158	1
PTGES3	0.0185217848149974	0.475911431103565	0.626	0.395	1
PLEKHO1	0.0185573009314914	0.446658672494386	0.317	0.132	1
RBM39	0.0185584473561902	0.407826879070743	0.823	0.605	1
RFXANK	0.0185665595961018	-0.326692	0.057	0.158	1
GANAB	0.0186963845217674	0.381965913602253	0.245	0.079	1
CEBPB	0.0190047143792733	-0.995202	0.781	0.789	1
ENG	0.0192880918390252	0.368408658316278	0.313	0.132	1
PPP3CA	0.0192927520329599	0.347393411136904	0.366	0.158	1
SF3B6	0.0193580501423664	0.327445463593883	0.498	0.316	1
BCAP29	0.0193907691348534	0.334978378459276	0.177	0.026	1
RPS9	0.0195292711744598	0.250397281461555	0.989	1	1
ADNP	0.0196808390835072	0.330864190546728	0.17	0.026	1
INTS11	0.019687262676946	0.297688368700035	0.128	0	1
IGF2BP2	0.019687262676946	0.281186670186002	0.128	0	1
HSPA1B	0.019687262676946	1.84599145759905	0.128	0	1
COX14	0.0198116801819909	0.464632883887609	0.343	0.158	1
BTK	0.0198359232801664	0.367124312641936	0.204	0.053	1
CD151	0.0198809748732515	0.317027381337178	0.177	0.026	1
HCAR2	0.0199912276733252	-0.612744	0.166	0.316	1
CEP350	0.0200938324352113	0.497882712812543	0.321	0.132	1
RPL27	0.0201472168785584	0.36771862737389	0.951	0.895	1
PSME1	0.0201938259707355	0.479640101849118	0.762	0.632	1
RPSA	0.0203499163358184	0.470220904069686	0.838	0.658	1
CLINT1	0.0206159374909133	0.374342068465496	0.317	0.132	1
FABP5	0.020795089462577	1.03978777945798	0.358	0.184	1
MRPS11	0.0208782178296071	0.339611789283531	0.17	0.026	1
MACF1	0.0210411730949651	0.470598869058369	0.355	0.158	1
LATS2	0.0211738182164347	0.37625710531134	0.249	0.079	1
COX4I1	0.0211828714479023	0.374622868127378	0.909	0.842	1
NBPF9	0.021241438897778	0.264830281095138	0.177	0.026	1
WASHC4	0.0214377454017895	0.398075249261919	0.317	0.132	1
TMCO1	0.0214527549042229	0.46630130134054	0.358	0.184	1
CTNND1	0.021536724360628	0.374529914396463	0.208	0.053	1
STAT5A	0.0216964819104796	0.411398209787023	0.196	0.053	1
ERP44	0.0217033845527329	0.462163984037533	0.468	0.289	1
NRP2	0.0217412784938019	0.460263274455477	0.166	0.026	1
CD109	0.0217412784938019	0.363100683283972	0.166	0.026	1
SAT1	0.0217513055631114	0.288641071488312	0.996	1	1
TAX1BP1	0.0218000758859623	0.375976334838393	0.589	0.368	1
PIKFYVE	0.0218065690847869	0.317140012886933	0.125	0	1
IGSF6	0.0218454336698452	0.480991310399143	0.77	0.605	1
TMSB4X	0.0219222501992346	0.358333040371786	1	1	1
CSK	0.0220295339885372	0.41290858447249	0.242	0.079	1
NDUFB5	0.0222708822610659	0.454447244432017	0.294	0.132	1
RTCB	0.0224860824434839	0.351383084468832	0.166	0.026	1
NME3	0.0224964363511913	-0.39195	0.06	0.158	1
C5AR1	0.0225024946513607	-0.307401	0.785	0.921	1
FOSL2	0.0225066788924912	-0.492088	0.796	0.789	1
NEU1	0.0226281960564201	0.316106397010416	0.211	0.053	1
RBM26	0.0226303481707604	0.362697460708847	0.162	0.026	1
PSMA3-AS1	0.0226335435364668	0.391811891169423	0.423	0.237	1
CPD	0.0226643639989128	0.469689063932756	0.336	0.132	1
GLS	0.0228335220936476	0.315880776086265	0.426	0.211	1
NDUFB10	0.0228709414413508	-0.342605	0.272	0.447	1
PQLC1	0.0228933412114456	-0.345778	0.17	0.316	1
CPM	0.0231949035276922	0.511499224890222	0.245	0.079	1
PTK2B	0.0231986041926322	0.490919995682815	0.328	0.158	1
AK2	0.023384931601873	0.356259342688585	0.215	0.053	1
UPP1	0.0235013908653685	-0.808828	0.694	0.737	1
UQCRB	0.0235667873057559	0.383882738843651	0.834	0.763	1
APLP2	0.0236025875089806	-0.418563	0.762	0.842	1
HM13	0.023713581509759	0.446353268872836	0.611	0.368	1
HNRNPA1	0.0237211104213394	0.293662295448671	0.762	0.474	1
NABP1	0.0239369256004585	0.715009586280879	0.755	0.605	1
ADPRH	0.0240080971876517	0.33998982045751	0.162	0.026	1
RAB30-AS1	0.0241467171349039	0.295434771389332	0.121	0	1
ATXN2	0.0241467171349039	0.282013991266385	0.121	0	1
AC008105.3	0.0241467171349039	0.325028485182851	0.121	0	1
PHF5A	0.0242529142781456	0.299173562595248	0.17	0.026	1
STAT1	0.0242940525030709	0.487128419470618	0.585	0.395	1
ATP2B1	0.0243305092535092	-0.378082	0.879	0.921	1
GBP5	0.0243354685113447	0.546454764576813	0.574	0.368	1
ZFP36L1	0.0243886730071034	-0.723048	0.502	0.711	1
NR4A2	0.0245386623650137	-1.20589	0.426	0.553	1
ADO	0.024631248771606	-0.376315	0.03	0.105	1
CCDC88A	0.0248659942713537	0.516381069106482	0.577	0.342	1
PRDX1	0.0249524821538837	0.461406202726981	0.728	0.474	1
TPRKB	0.0250619253988985	0.329186972672353	0.166	0.026	1
SERPINA1	0.0251220022577956	0.322817667068376	0.943	0.895	1
CISH	0.0251581705439209	-0.361711	0.045	0.132	1
ITGB2	0.025223094229803	0.366057820039067	0.811	0.579	1
YIF1A	0.0253802254299948	-0.338244	0.072	0.184	1
PNPLA2	0.0253899012204497	-0.261804	0.03	0.105	1
TRIM26	0.0254107439412296	0.372800832372982	0.158	0.026	1
MX1	0.0254465972109896	0.496401038326174	0.208	0.053	1
TBC1D9B	0.0254580031638401	0.318550180288312	0.162	0.026	1
DCAF6	0.0257767523553797	-0.333747	0.03	0.105	1
SIGLEC12	0.0258422109746006	0.385867196316625	0.158	0.026	1
LILRA5	0.026045124321532	0.495051786314982	0.634	0.421	1
PRR14	0.0261435994454772	-0.408981	0.045	0.132	1
TUBA1A	0.0261537100374676	0.618913877677374	0.317	0.132	1
HNRNPH1	0.0262127924719978	0.288117222276726	0.721	0.605	1
PPP2R5C	0.0263460238240226	0.434258190068927	0.332	0.158	1
EIF4EBP1	0.0263850490460485	-0.267804	0.094	0.211	1
CUL1	0.026493059804429	0.342926099087029	0.313	0.132	1
ZNFX1	0.0267182043262431	0.394708801404332	0.415	0.211	1
ABHD17C	0.0267241811040891	0.4151969120925	0.158	0.026	1
DNAJC13	0.0267304333262079	0.264922934862706	0.117	0	1
FEM1A	0.0267304333262079	0.291299963376337	0.117	0	1
DNASE2	0.0267304333262079	0.25675522984602	0.117	0	1
RAB7B	0.0270036518126976	-0.289163	0.06	0.158	1
ZEB2	0.0270344297854804	0.388879552042108	0.921	0.947	1
TMEM126A	0.0272135811610964	0.269672050328435	0.166	0.026	1
BNIP3	0.0273095820096037	-0.454191	0.06	0.158	1
IQSEC1	0.0273310297600953	0.449830886808426	0.355	0.184	1
SNX2	0.0273475449199996	0.385567746532471	0.366	0.184	1
ST13	0.027483462419795	0.397873175849288	0.449	0.237	1
TUBB	0.0277316477873813	0.367652858116345	0.332	0.132	1
PXN	0.0278844937162122	0.305085223028319	0.211	0.053	1
PICALM	0.0280768819519688	-0.382877	0.551	0.684	1
ATG12	0.0283364889484204	0.434195644970321	0.355	0.184	1
RALB	0.0283616380116087	0.314641360441809	0.321	0.132	1
PQLC3	0.0284019098365118	-0.348583	0.091	0.211	1
NR1H2	0.0284175367047441	-0.268956	0.147	0.289	1
SNX10	0.0285173242074497	0.527135962593112	0.521	0.342	1
FCGR1B	0.0285863573715643	0.306193202779397	0.162	0.026	1
WTAP	0.0286313468878765	-0.527893	0.804	0.842	1
EIF4G3	0.0286518548830257	0.445124403926512	0.253	0.105	1
FAM49B	0.0288701422714129	0.337941185098889	0.66	0.421	1
RPL23A	0.0288972994317027	0.378276780912485	0.966	0.895	1
DCTN2	0.028967470486122	0.348490487195625	0.223	0.079	1
STAU1	0.0289990277473741	0.401598023341726	0.268	0.105	1
OSBPL8	0.0291571595773997	0.289668073556259	0.374	0.158	1
UBE2J1	0.0291990219016874	0.393651612694512	0.494	0.289	1
CNOT2	0.0292235906903569	0.400034044361228	0.328	0.158	1
F5	0.0295828514752831	0.327763533081821	0.113	0	1
IL15	0.0295828514752831	0.338951028596193	0.113	0	1
BET1	0.0295828514752831	0.265251141849559	0.113	0	1
ADAM28	0.0295828514752831	0.260440587365215	0.113	0	1
ARL14EP	0.0295828514752831	0.298042169309562	0.113	0	1
FOXK2	0.0295828514752831	0.281699728254022	0.113	0	1
PUM1	0.0296661789456558	0.394169429705192	0.298	0.132	1
TNFRSF1A	0.0300098537155159	-0.273521	0.332	0.5	1
NECTIN2	0.0300736123359614	0.373445476466545	0.392	0.211	1
RPL21	0.0300853725285404	0.261765370805072	0.985	0.974	1
NUFIP2	0.0301058541738496	0.423179754021382	0.491	0.263	1
ENY2	0.0301488923853894	0.384451234475168	0.664	0.5	1
SP1	0.0302710318240105	0.277856877251363	0.162	0.026	1
SMG1	0.0303463984373861	0.310306171039911	0.464	0.263	1
RPS20	0.0304048905573125	0.344361181902022	0.925	0.816	1
VPS36	0.0304859039211969	0.326037331171551	0.155	0.026	1
SF1	0.0306506954837577	0.36962017469308	0.404	0.211	1
SLC31A2	0.0306903534896499	0.378641955445512	0.328	0.158	1
GALNT2	0.0307804811452794	0.38960293347529	0.23	0.079	1
RPL13A	0.0308248849478434	0.346508446358922	0.951	0.842	1
YWHAB	0.0309770309158852	-0.391898	0.781	0.842	1
HNRNPK	0.0313786492679086	0.370776856249565	0.86	0.842	1
PPID	0.0315382353523632	0.372187156487577	0.196	0.053	1
RIOK3	0.0318798381893882	0.34928790927861	0.479	0.289	1
SLC26A2	0.0322461419693846	-0.348314	0.155	0.289	1
ADIPOR1	0.0322553879542179	-0.280842	0.174	0.316	1
SLC16A6	0.0323024065048043	0.476093437037296	0.155	0.026	1
PTAR1	0.0327317947485851	0.294539105373933	0.109	0	1
TCF12	0.0327317947485851	0.270514295383882	0.109	0	1
TESC	0.0328434625918389	-0.353552	0.079	0.184	1
TRIM56	0.0328470905380844	0.25047429401203	0.272	0.105	1
CYTIP	0.0328870802436378	0.436545632239532	0.475	0.289	1
PHB2	0.0330274855932665	-0.465173	0.204	0.342	1
STAG1	0.0330704405815882	0.276103809477021	0.151	0.026	1
RIT1	0.0332396154952924	0.3428075746628	0.347	0.158	1
STX8	0.0333848501886049	0.276412589902474	0.158	0.026	1
GJB2	0.0335315426102433	-0.825687	0.083	0.184	1
CALM3	0.0336072720691327	-0.413561	0.336	0.474	1
S100A12	0.0336133078518067	-0.625735	0.766	0.789	1
SDCCAG8	0.0336842467673634	0.321730768184885	0.245	0.079	1
FKBP2	0.0337297066405461	0.392689695342363	0.502	0.316	1
TMEM59	0.0337681438436421	0.390796311720072	0.623	0.447	1
POLR2K	0.0342059514181084	0.257374580141337	0.158	0.026	1
LUZP1	0.0342116498978589	0.293054015918403	0.196	0.053	1
GNG2	0.0343806624267533	0.53547378196435	0.396	0.211	1
POLE4	0.0345196151594256	-0.550044	0.242	0.368	1
CHST15	0.0345886977266448	0.353406039704918	0.272	0.105	1
LGALS3	0.0346199557685218	0.636199927063531	0.86	0.711	1
CYP1B1	0.0346934889051616	0.70140298850832	0.147	0.026	1
ARRDC3	0.0349006371249488	-0.265804	0.174	0.316	1
RPL9	0.0349807219731077	0.291175564986362	0.981	0.974	1
CCNT2	0.0350578174420668	0.320460758075277	0.155	0.026	1
TM2D3	0.0350578174420668	0.309162145326201	0.155	0.026	1
RPS23	0.0352383953553955	0.295228839470473	0.989	0.947	1
MAP3K8	0.0353541692678729	-0.712303	0.558	0.658	1
TRIM22	0.0354447006127949	0.381465840257865	0.37	0.184	1
MKRN1	0.0354495310804172	0.365552112117602	0.219	0.079	1
FURIN	0.0356162369098753	0.380414948789844	0.366	0.184	1
EMC4	0.035662759218537	0.313136472994411	0.185	0.053	1
BORCS7	0.0357514147558133	0.479596879335597	0.366	0.211	1
LCP2	0.0358905874913158	-0.482254	0.785	0.789	1
DIAPH1	0.0359019530417712	0.305316984801119	0.404	0.211	1
GBP2	0.0360666607068543	0.502958027227083	0.8	0.684	1
DENND3	0.0360744690346795	-0.56797	0.196	0.316	1
SNRPN	0.036177638482617	-0.522611	0.034	0.105	1
PDCD4	0.0361799211986211	0.449373122929906	0.253	0.105	1
FOXN2	0.0362080976364795	0.285105000178776	0.106	0	1
FAM126B	0.0362080976364795	0.328283826559267	0.106	0	1
ST14	0.0362080976364795	0.32394959601371	0.106	0	1
MYDGF	0.0362154638342899	-0.299715	0.249	0.395	1
RNF181	0.0364861576767198	0.39308398787006	0.483	0.289	1
CCL4L2	0.0366169712594625	-1.1803	0.325	0.447	1
CIITA	0.0367469900272221	0.476235186646426	0.325	0.158	1
DDX21	0.0369306768600496	-0.476519	0.672	0.789	1
SMIM4	0.0374086114855668	0.260445550936992	0.151	0.026	1
NFKBIZ	0.0377159016304505	-0.678606	0.445	0.605	1
RSRC2	0.0377729790793259	0.473734374129717	0.502	0.342	1
CYLD	0.0378558265508663	0.267562869735204	0.46	0.237	1
NFKB1	0.0379253636225055	-0.460966	0.8	0.842	1
SNX6	0.0381140049173341	0.382346937187625	0.483	0.342	1
TNFAIP6	0.0381861883064053	-0.450188	0.309	0.474	1
IK	0.0385892442889327	0.371337615439752	0.366	0.184	1
CLK4	0.0386245053108439	0.261606094091779	0.147	0.026	1
PAPOLA	0.0388178521382141	0.422289248468977	0.592	0.421	1
SYNGR2	0.0388382142357774	0.384357114181373	0.268	0.105	1
TMEM50A	0.0389075367957511	0.434473697031054	0.543	0.342	1
HNRNPF	0.0391593022882607	0.306601573852068	0.619	0.368	1
MORF4L2	0.0391710819435145	0.338055214064943	0.4	0.211	1
KCNK6	0.0392747930059174	0.312416349028238	0.151	0.026	1
CHD4	0.0392875090064174	0.4088866748138	0.389	0.184	1
NECAP2	0.0393584313474035	0.260166439535048	0.238	0.079	1
ATP5MC2	0.0394454421112041	-0.470316	0.698	0.737	1
DOCK5	0.0396580115586523	0.366120616832976	0.226	0.079	1
PDCD10	0.0396922738874779	0.344373309247643	0.347	0.184	1
RPL26	0.0397696918390864	0.333785985007055	0.97	0.974	1
SOX4	0.0400459750994379	0.328652278603412	0.102	0	1
PRKX	0.0400459750994379	0.350715914307618	0.102	0	1
SSRP1	0.0400459750994379	0.258601637220552	0.102	0	1
RNF169	0.0400459750994379	0.250226400352656	0.102	0	1
GABPB1	0.0400459750994379	0.275079547339899	0.102	0	1
EIF5B	0.040269258590256	0.487079729488763	0.309	0.158	1
PPTC7	0.0404521659238896	0.27290627420501	0.234	0.079	1
SUPT16H	0.040452223375532	0.372029778546749	0.223	0.079	1
SPAG7	0.0404700288382041	0.314005143338392	0.226	0.079	1
FAM129A	0.0405446852461066	0.557018023161027	0.343	0.184	1
CRYBG1	0.0405681860941386	0.312378965187978	0.189	0.053	1
LTA4H	0.04084707795208	-0.628464	0.302	0.421	1
MTRNR2L1	0.0408661701192613	0.570027422098886	0.272	0.132	1
SSBP1	0.0409569749557849	0.300319714137446	0.57	0.395	1
TAPBP	0.0411233026442186	0.446338518865404	0.709	0.526	1
NSFL1C	0.0412194356427758	0.252374692979541	0.151	0.026	1
FCER1G	0.0413236552960362	0.363584348553801	0.992	1	1
NHP2	0.0414162280328587	0.415994379293688	0.245	0.105	1
TUBA1B	0.0414323511408019	0.564229332848447	0.453	0.289	1
PPIA	0.0416483381879849	0.259368632529289	0.815	0.605	1
HEXIM1	0.0416584720008824	0.321513344741864	0.177	0.053	1
USO1	0.0420547590903542	0.335760961827027	0.215	0.079	1
CELF2	0.042082647279243	0.263652906661327	0.389	0.211	1
PYGL	0.0421328971422817	0.383332023919606	0.181	0.053	1
TNFSF8	0.0422014955841375	-0.335403	0.102	0.211	1
PSMD4	0.0422067744650081	0.388545928619591	0.343	0.184	1
TAGLN2	0.0423701922092112	0.43149565947487	0.834	0.763	1
HGS	0.0424526403797581	0.256698324517118	0.192	0.053	1
THAP9-AS1	0.0425000906808518	-0.364148	0.125	0.237	1
IDO1	0.0427437134524475	1.38640450277052	0.26	0.132	1
HLA-DPA1	0.0428251916477822	0.399925055876462	0.909	0.842	1
AHCYL1	0.0431471687036805	0.319711447796973	0.358	0.184	1
MAZ	0.04320820272161	0.285451110417643	0.14	0.026	1
SCLT1	0.0432614187605483	0.289248567405539	0.23	0.079	1
ANAPC11	0.0432715014022193	0.430363787327304	0.423	0.263	1
COX7A2	0.0433234010604827	0.339254900703103	0.834	0.711	1
KLHL24	0.0435651675778921	0.305046950114733	0.14	0.026	1
TRGC1	0.0436902896065276	-0.3608	0.083	0.184	1
BECN1	0.0438325249668501	0.312238311767933	0.185	0.053	1
RNF24	0.0439727157560301	0.278592100825553	0.143	0.026	1
ATP6AP2	0.0441667437711027	-0.413345	0.491	0.579	1
ETFA	0.0441963601382708	0.298784235607478	0.253	0.105	1
C4orf33	0.0443950954005427	-0.282063	0.068	0.158	1
ZRANB2	0.0444614171864846	0.351552375753315	0.257	0.105	1
BASP1	0.0445965833786749	-0.678505	0.506	0.605	1
DUSP18	0.0446510412118505	0.373103973279731	0.14	0.026	1
INSIG1	0.0449849020124269	-0.805235	0.721	0.789	1
KIF13B	0.0450180357230396	0.276006527442315	0.14	0.026	1
ANKRD22	0.0450466561515506	0.288849318876095	0.147	0.026	1
FNBP4	0.0453472822504365	0.41019	0.219	0.079	1
PSMC5	0.0455566510622806	0.282304343063729	0.366	0.211	1
ARF1	0.0456188236371757	0.371573576898688	0.74	0.553	1
CIB1	0.046116047449656	0.354373805044001	0.668	0.526	1
CSRNP1	0.0461236198358529	-0.430323	0.423	0.553	1
PATL1	0.0461884565085059	0.342683265755539	0.189	0.053	1
LRRFIP1	0.046349509110174	-0.358427	0.808	0.789	1
PIK3AP1	0.046422531298425	0.300499403100168	0.634	0.474	1
NCOA4	0.0464340510201022	0.385711688567965	0.547	0.395	1
FAM177A1	0.0464568910976814	-0.375915	0.283	0.421	1
NUP153	0.0465115476811911	0.30432542292312	0.14	0.026	1
TMEM173	0.0465599740829465	0.35816755163025	0.275	0.132	1
ABHD5	0.0471861045399129	0.335230986879797	0.189	0.053	1
FAM96B	0.0472816986589402	0.320116113797143	0.551	0.395	1
YBX1	0.0473451796318794	-0.345225	0.777	0.763	1
MTCH2	0.0475402605847003	-0.260301	0.14	0.263	1
HDAC1	0.0475552289303977	0.323405593327594	0.177	0.053	1
SNAP23	0.0475956620149899	0.451650631606444	0.264	0.132	1
HIVEP3	0.0476016334532922	0.327442113072429	0.136	0.026	1
DUSP10	0.0483072866538354	0.390123296170054	0.204	0.079	1
ZNF622	0.048443379158513	0.310249343495395	0.174	0.053	1
CDC40	0.0487659254690103	0.315697452272238	0.211	0.079	1
SLC4A7	0.0488249919715086	0.263501602772669	0.143	0.026	1
SFXN3	0.0491570040209289	0.367514024412507	0.174	0.053	1
STX12	0.0492782185328702	0.260200881828699	0.392	0.237	1
BTG3	0.0493126313937743	-0.332914	0.147	0.263	1
CDC42SE2	0.0494731932577243	0.277704632870556	0.325	0.158	1
CXXC5	0.0495170813068264	0.292909544227079	0.174	0.053	1
COPS2	0.0495466042436988	0.317552656994931	0.245	0.105	1
PPP4R3B	0.0498569177534841	0.353966687925402	0.242	0.105	1
ATG2A	0.0499866026226534	-0.362453	0.053	0.132	1
SNX18	0.0501973268603197	-0.340088	0.109	0.211	1
TMUB2	0.0502438755972423	0.394980194263196	0.174	0.053	1
ARF6	0.0503959040482016	-0.502745	0.457	0.632	1
IGHM	0.0504018177630802	1.00024292051249	0.136	0.026	1
CTDSP2	0.0507574969371767	0.310466182539484	0.177	0.053	1
NOTCH2NL	0.0508352101293389	0.282884501337727	0.14	0.026	1
COPA	0.0522297561078271	0.37956087792033	0.513	0.316	1
BSG	0.0522408892287787	0.28541662067702	0.453	0.263	1
THAP2	0.0524022579965782	-0.883805	0.283	0.395	1
GADD45B	0.0526956046792079	-0.265987	0.626	0.737	1
SFMBT2	0.0528460983101861	0.456708766767089	0.275	0.132	1
SF3B2	0.0529467623596226	0.440443083656003	0.362	0.237	1
CXCL10	0.0531130584075105	1.91169183425617	0.204	0.079	1
PSMG2	0.0531138942899243	0.258110599730642	0.283	0.132	1
STK24	0.0532479567894834	0.31393396547126	0.294	0.132	1
ACBD5	0.0532904594189507	0.300373928622842	0.132	0.026	1
ELF4	0.0533387427250747	0.348046566033098	0.136	0.026	1
RPS19	0.0542979719854741	0.351509156139904	0.989	0.921	1
ACTR3	0.0543767622153237	0.268341183444491	0.913	0.711	1
KLF13	0.0544424149025902	0.308435212142787	0.166	0.053	1
RPL19	0.0545464258299682	0.266469486739886	0.981	0.974	1
PMF1	0.0546130218483507	0.277593155145899	0.181	0.053	1
SUPT4H1	0.0547645658946162	0.314333194239253	0.374	0.211	1
KDM5C	0.0547947884748251	0.287244260051338	0.174	0.053	1
VDAC2	0.0549990641257878	-0.356764	0.494	0.579	1
POLR2A	0.0551340453064812	0.350156173252074	0.242	0.105	1
EIF3E	0.0552190304104897	0.269244711615455	0.57	0.421	1
NCL	0.0553304322041872	0.369298570049791	0.589	0.395	1
CDC5L	0.0555942327898888	0.342002039815818	0.257	0.105	1
CD74	0.0559158911346211	0.27335465080756	0.962	0.868	1
ZSWIM8	0.0559506814027139	0.275864911089794	0.132	0.026	1
DRAP1	0.0563809121251241	-0.523478	0.445	0.526	1
PPP1R3B	0.0565667444922807	-0.357362	0.125	0.237	1
CPSF6	0.0565687776055989	0.267063129562169	0.181	0.053	1
THBD	0.0566281741121768	-1.05561	0.464	0.553	1
SLC36A4	0.0570819204053369	0.342798710007837	0.275	0.132	1
WDR82	0.0571321757708991	0.31287822225851	0.249	0.105	1
CMIP	0.0572307346189552	0.375187836873438	0.366	0.211	1
DRAM2	0.0574192507999507	0.34131298288329	0.196	0.079	1
TIMP1	0.0574727756631996	0.666915570974822	0.985	1	1
MFSD10	0.057551973402828	-0.287114	0.109	0.211	1
C9orf78	0.0575850570078322	0.348127092225282	0.242	0.105	1
AKAP13	0.0578133059319529	0.353718343259715	0.826	0.711	1
COPB1	0.0578307032435374	0.416077492415872	0.385	0.263	1
RPL18A	0.0578563809170269	0.323362581260702	0.958	0.974	1
PSMD7	0.0579200840932689	0.340365668188895	0.396	0.237	1
ACTN4	0.0581020855174334	0.332286961367711	0.4	0.237	1
STRN3	0.058241866098007	0.255866485806098	0.136	0.026	1
COMT	0.0586402596444576	-0.307435	0.306	0.447	1
PPCDC	0.0586747190392454	0.29286730955009	0.128	0.026	1
RBPJ	0.0588653250883094	0.443579488643179	0.574	0.447	1
TRMT6	0.0588819285624598	-0.325887	0.287	0.421	1
RELT	0.0590253744251865	-0.42219	0.196	0.316	1
TMEM167B	0.0590830113130799	0.285687066914448	0.279	0.132	1
TMEM189	0.0591368031461675	0.269938958651031	0.17	0.053	1
PPP1R18	0.0591977692605811	0.286894100849324	0.491	0.342	1
TNFAIP2	0.059424554272891	0.614506292038315	0.615	0.474	1
ANAPC5	0.0594269397720053	0.284168	0.215	0.079	1
CAMKK2	0.059649515727372	-0.294403	0.189	0.316	1
FCGR1A	0.0599110144871164	0.420132990414942	0.362	0.211	1
HLA-DRA	0.0603915282454747	0.292510716310429	0.985	0.947	1
CTSZ	0.0604120653777928	-0.512771	0.6	0.632	1
TFEC	0.0604964540173172	0.313900048677925	0.242	0.105	1
LIPN	0.0606920104096165	0.352673047260965	0.166	0.053	1
SQOR	0.0609282929701787	0.28687637869047	0.521	0.316	1
TTC1	0.0611383339525531	-0.441172	0.094	0.184	1
PURB	0.0615041546081143	-0.331876	0.494	0.605	1
SLC2A6	0.0617144747382058	0.382363743454211	0.358	0.211	1
PHF20	0.0618667651696056	0.39163036062947	0.389	0.237	1
SELPLG	0.063042609759342	0.330604044683392	0.17	0.053	1
CAB39	0.0630813563790194	-0.416726	0.177	0.289	1
STIP1	0.0631504359968733	0.282433853365742	0.264	0.132	1
PNRC1	0.0631520659930821	-0.320532	0.879	0.816	1
LAMP2	0.0633704903456882	0.34600741214051	0.46	0.316	1
FGD2	0.0635112874445633	0.31699316105713	0.204	0.079	1
FKBP5	0.063805777775774	0.289406463478453	0.166	0.053	1
SRSF9	0.063917714168227	-0.458816	0.309	0.421	1
THEMIS2	0.0642101202697481	0.437287258736039	0.57	0.421	1
AC025164.1	0.0643664757307089	-0.357543	0.113	0.211	1
HMOX1	0.0645788422895767	0.945212506365473	0.272	0.132	1
PDAP1	0.0646490509533801	0.362942770539617	0.264	0.132	1
PTAFR	0.0648614028599383	0.517415254837109	0.6	0.447	1
HSPA1A	0.0652614928384877	2.71029098571315	0.483	0.342	1
NMI	0.0652996311698846	0.33324901072065	0.302	0.158	1
NDUFS7	0.0656104789089785	-0.265131	0.174	0.289	1
NDUFAB1	0.0658031789522591	-0.322962	0.226	0.342	1
IQGAP1	0.0660178270638678	0.32884673925319	0.777	0.684	1
MIEN1	0.0662912821115937	-0.417214	0.155	0.263	1
RPS3	0.0665989623327398	0.253477035608668	0.977	0.974	1
NKG7	0.0666968702659547	0.390682353849914	0.158	0.053	1
TRIP11	0.0668526566768356	0.275594210124213	0.208	0.079	1
TPR	0.0671370293234422	-0.328836	0.268	0.395	1
HPCAL1	0.067244766747861	0.290295784057203	0.125	0.026	1
TMEM256	0.0673649076958532	0.295915853252098	0.26	0.132	1
ARHGAP4	0.0674457836293102	-0.585808	0.162	0.263	1
IKZF1	0.0677154552968641	0.318256543539779	0.208	0.079	1
PTPN6	0.0687197809961797	0.437535628038789	0.491	0.342	1
SMIM37	0.0687839575127038	-0.280188	0.075	0.158	1
NCKAP1L	0.068848280951003	0.326919728817711	0.438	0.289	1
NCKAP5L	0.0688816407391452	0.267818861990188	0.125	0.026	1
AVPI1	0.0689629643948008	-0.34783	0.113	0.211	1
BRD4	0.0693627169141869	0.376488567101979	0.445	0.316	1
SLC11A2	0.0698094875675534	0.346119255198846	0.294	0.158	1
BBIP1	0.0699383619531722	0.292180856086583	0.166	0.053	1
SPATS2L	0.0699909719223047	0.28421184313703	0.125	0.026	1
SLFN11	0.0700712962166131	0.329446584832683	0.268	0.132	1
PPP1R12A	0.0707295129250669	0.354564808778073	0.506	0.368	1
CUX1	0.0707862706637431	0.393462204487512	0.385	0.237	1
NSRP1	0.0710079961794307	0.348893428228516	0.253	0.132	1
CLIC4	0.0715648572805589	0.33760477093831	0.223	0.105	1
PLEKHG2	0.071950999810687	-0.268534	0.151	0.263	1
GNA15	0.0720284724635845	-0.408203	0.54	0.658	1
HSPD1	0.0722114878047077	1.2601199850151	0.457	0.342	1
CCDC47	0.0722194620517975	-0.389432	0.219	0.316	1
CTSC	0.0727067430825654	-0.547605	0.54	0.632	1
ZC3H15	0.0727286778566534	0.371054109027009	0.491	0.342	1
MAFB	0.0731838218058073	-0.665482	0.513	0.605	1
TXNDC12	0.0732547315799166	0.293229115269708	0.23	0.105	1
CBX3	0.0732779351734919	0.282364376838772	0.442	0.316	1
SFT2D2	0.0736411529904724	-0.361453	0.245	0.368	1
TMEM127	0.073673851349588	0.271688069176554	0.245	0.105	1
APOL3	0.0737134866765313	0.320245996369005	0.2	0.079	1
BATF	0.0739524794195373	0.325256085340638	0.238	0.105	1
RSPRY1	0.0745883057545216	0.26950461788083	0.121	0.026	1
DPYSL2	0.0747987353130534	0.353370258785258	0.325	0.184	1
IFIT3	0.0750695505351835	0.256005666317561	0.128	0.026	1
NAIP	0.075076443396655	0.370194257325762	0.336	0.211	1
RIPK2	0.0750961381239296	-0.815528	0.468	0.526	1
GNB1	0.07553146770807	0.266955308917774	0.664	0.474	1
AHI1	0.0757880888738214	0.284867987851826	0.121	0.026	1
SLCO4A1	0.0761678191767026	0.636926083065715	0.189	0.079	1
MAF	0.0763938597359015	0.425689465222641	0.121	0.026	1
GAB2	0.0764972166189273	0.276603029144299	0.204	0.079	1
ARPC4	0.0767701040974918	0.254744653549759	0.649	0.5	1
BCL10	0.0767977778790937	0.300235704764906	0.325	0.184	1
PLEKHB2	0.0768874696733673	0.415458010331475	0.585	0.474	1
DTNBP1	0.0769237927623302	-0.279212	0.079	0.158	1
FCAR	0.0775652912081284	0.306216985876788	0.2	0.079	1
KCMF1	0.0776319776813923	0.256571842255219	0.196	0.079	1
CAPN2	0.0777042132605911	0.314852667139229	0.472	0.316	1
ERGIC3	0.0777238531091741	0.283152453809086	0.264	0.132	1
OGDH	0.0779366260011984	0.358615746329482	0.283	0.158	1
IRAK1	0.0779436688435321	0.366376449806298	0.302	0.184	1
CHMP2A	0.0781291304500593	0.364915932843527	0.615	0.447	1
EPB41L3	0.078828629298724	0.379423204412207	0.457	0.316	1
NEDD8	0.0788894999366709	0.283410188837723	0.57	0.395	1
SNX5	0.0789037060016548	0.28598917279536	0.155	0.053	1
OS9	0.079023615557422	0.338752411373173	0.411	0.263	1
MRPL52	0.0791035569162189	0.464929984602428	0.442	0.316	1
HIPK1	0.0791865820280429	0.364649541554262	0.294	0.158	1
BLOC1S1	0.0792086742602125	0.394262481021578	0.653	0.5	1
TBL1XR1	0.0792533173904572	0.35353913939756	0.151	0.053	1
CCDC93	0.0794613846657109	0.327736718934219	0.155	0.053	1
HSPH1	0.0794847960766665	1.38479233876174	0.268	0.158	1
TRIM25	0.0802303847897833	-0.443009	0.321	0.447	1
MIR3945HG	0.0805647499708543	0.579197634765902	0.4	0.237	1
ANPEP	0.0806828322157126	-0.493549	0.513	0.579	1
SDCBP	0.0806913742680439	0.296001416544814	0.928	0.868	1
ATP5PD	0.080760610585043	0.306962353611353	0.494	0.316	1
CDK11A	0.0809591969022469	0.2737956758262	0.151	0.053	1
RNMT	0.0809600922843186	-0.38276	0.381	0.474	1
TMEM87A	0.0812921594080014	0.265566997234919	0.158	0.053	1
MAP4K4	0.0813830228321814	0.417948423663251	0.442	0.316	1
SLC35A4	0.0813834318149157	0.260036824102966	0.121	0.026	1
PIK3C2A	0.081405558505842	0.299931322480297	0.117	0.026	1
MAP3K20	0.0819895233808044	0.432627588445728	0.581	0.421	1
PSMB8	0.082050649389566	0.25443287544449	0.713	0.553	1
GGA2	0.0821129233584759	0.338567748142644	0.151	0.053	1
IL7R	0.0827208198141591	0.619243004784744	0.238	0.105	1
ZFP91	0.0828750999670569	0.289589104794522	0.155	0.053	1
MAP7D1	0.0830697759017392	0.253221951127583	0.162	0.053	1
FOXO3	0.0830712559866321	0.263975910013061	0.328	0.184	1
BIRC3	0.0833800843546789	-0.312633	0.4	0.526	1
SMDT1	0.0837145023635204	0.317643	0.328	0.211	1
HLA-E	0.0837273610349945	0.269557362771755	0.977	0.895	1
GNAI3	0.0839609189748036	0.33077921715151	0.694	0.526	1
DDX39A	0.0840224340708876	0.306806868309666	0.23	0.105	1
SLTM	0.0840747842974613	0.282586265757306	0.291	0.158	1
LSM1	0.0844493498159425	0.267167973253548	0.185	0.079	1
ENTPD6	0.0845179219956677	-0.257829	0.042	0.105	1
ANXA1	0.0845607698706872	0.375142103108596	0.902	0.763	1
PTP4A1	0.0849579257531293	-0.467539	0.306	0.421	1
TP53BP2	0.0850485275056802	-0.402281	0.253	0.368	1
SYK	0.0856869547576428	0.3373103223242	0.389	0.237	1
RIF1	0.085924971221864	-0.31363	0.215	0.342	1
PFKL	0.0859377463031473	-0.309577	0.211	0.316	1
SDF2	0.0861071002459412	0.296522242694528	0.26	0.132	1
DNAJA1	0.0861716046163076	0.457187449262308	0.849	0.684	1
PMP22	0.0864293114126959	0.457970529673283	0.34	0.211	1
SBDS	0.0868851912147899	-0.269227	0.162	0.263	1
RGCC	0.0869104834193447	-0.715989	0.385	0.474	1
LIMS1	0.0872797021777145	0.276834919124845	0.879	0.737	1
ZMAT2	0.0873073705016131	0.305354746510915	0.34	0.211	1
CPSF7	0.0876991023667812	-0.295083	0.14	0.237	1
FBRS	0.088271658981243	0.271019796618631	0.189	0.079	1
KRTCAP2	0.0883923052970033	0.275454951730636	0.264	0.132	1
CD68	0.0885853609077978	0.294485117957717	0.864	0.711	1
TUBB4B	0.0888351432475838	0.407033819435768	0.543	0.395	1
TPP2	0.0891714732921627	0.278549115430981	0.196	0.079	1
GPAA1	0.0903628142349306	-0.321063	0.075	0.158	1
ATP5MG	0.0907160820459434	0.309683415991303	0.875	0.842	1
KRAS	0.0907346418694066	-0.541503	0.306	0.421	1
ARHGAP31	0.0910601106986511	0.349761160774262	0.313	0.184	1
PDLIM5	0.0911604108097891	0.312148352962883	0.257	0.132	1
AC023157.3	0.091619786958753	0.302097101947695	0.117	0.026	1
PLIN2	0.0916453665153376	-0.565753	0.491	0.579	1
AP2M1	0.0916866044791781	0.258241149377693	0.453	0.263	1
SRGAP2	0.0919309961844619	0.254429242399061	0.155	0.053	1
MESD	0.091964931419435	0.366445043673054	0.245	0.132	1
ACTN1	0.0921035749809843	0.394056983523832	0.649	0.5	1
ATP6V1B2	0.0925970424162069	0.381834546119153	0.713	0.579	1
DSTN	0.0926872988023952	0.27460776839402	0.257	0.132	1
ADAM9	0.0928238380456107	0.252880953517149	0.358	0.211	1
HSP90AB1	0.0930375375135082	0.607814713752791	0.819	0.763	1
PHYKPL	0.0931963603076826	0.261160445259287	0.155	0.053	1
NEMF	0.0932837075867394	0.330827043185652	0.219	0.105	1
ASAP1	0.0934194501780921	0.292603990365349	0.294	0.158	1
LCOR	0.0937165828635161	0.255870114332946	0.257	0.132	1
UBE2M	0.0937793037690807	-0.284041	0.117	0.211	1
ATXN2L	0.0938330548291184	0.263607595070456	0.219	0.105	1
MNDA	0.0940391083907742	-0.580088	0.46	0.553	1
DDX60	0.0952449546216535	0.266063537928835	0.117	0.026	1
EPM2AIP1	0.095281913291312	0.322477324924056	0.185	0.079	1
COMMD1	0.0953470966254721	0.310840420356343	0.181	0.079	1
ZBTB44	0.0953770217835872	0.254359086330719	0.113	0.026	1
BCKDK	0.0956267004335532	0.324651113938173	0.215	0.105	1
DAPP1	0.0964178080196177	-0.322108	0.143	0.237	1
USP14	0.0964767542891692	-0.25659	0.117	0.211	1
EIF1AD	0.0967841130736761	-0.483132	0.079	0.158	1
CLK3	0.0970240103444832	0.260676938549918	0.151	0.053	1
RNASEK	0.09708984405649	0.317192546022476	0.185	0.079	1
SARAF	0.0979834446070664	-0.279568	0.498	0.579	1
XAF1	0.098425725762676	0.404690984408762	0.291	0.184	1
WAC	0.099435850099342	0.335737020578635	0.419	0.263	1
NRIP1	0.0998170294030541	-0.70803	0.268	0.368	1
N4BP2	0.10102833053892	-0.481552	0.245	0.342	1
DOCK10	0.101168467225262	0.288774639544006	0.392	0.263	1
TES	0.101168467225262	0.295349956323329	0.392	0.263	1
FNDC3A	0.101438938181325	0.298608022660744	0.374	0.237	1
NDUFS5	0.102188548058944	0.261099371831718	0.6	0.447	1
MYSM1	0.102258463528247	0.262186159627394	0.143	0.053	1
UBA2	0.102278883577821	-0.345089	0.147	0.237	1
ZNF654	0.102967098187223	-0.535829	0.121	0.211	1
LRCH3	0.103137675893548	0.255873254154565	0.155	0.053	1
DPH3	0.103328283568719	0.331458554701679	0.381	0.237	1
VAMP3	0.103396419943134	0.257698819585457	0.287	0.158	1
PRDX3	0.103396419943134	0.274991707065383	0.287	0.158	1
FTL	0.103429046922632	0.299779453531567	0.996	1	1
XBP1	0.103599686037617	-0.440341	0.57	0.632	1
CHST7	0.103715195201464	-0.292161	0.045	0.105	1
ARHGAP18	0.103736021711382	0.403867563132747	0.257	0.158	1
SEC62	0.103799302606993	0.273716395049855	0.732	0.632	1
ASAH1	0.103815646473502	0.315011863842351	0.796	0.579	1
OTUB1	0.104172044563667	0.296206233386891	0.219	0.105	1
GSTO1	0.104607477918109	0.334383391025883	0.947	0.737	1
EMC3	0.104713545190526	-0.255245	0.294	0.158	1
FBXW7	0.104863718378521	-0.359859	0.17	0.263	1
C12orf57	0.104872732806248	-0.355422	0.083	0.158	1
CSNK2A1	0.105066076436464	0.255631620040655	0.245	0.132	1
CHD1	0.105184472824209	-0.352328	0.581	0.684	1
SPATA13	0.105294551988106	0.382587069714989	0.253	0.132	1
SMARCA2	0.105396800548357	0.300066145958877	0.181	0.079	1
SRP54	0.105478071582079	0.335361988389929	0.317	0.184	1
HEXB	0.105863039663748	-0.366482	0.336	0.421	1
AKAP9	0.105865961329963	0.274955829511273	0.253	0.132	1
ITSN2	0.106115919579035	0.263657737833047	0.347	0.211	1
LARP4B	0.106544581209146	0.294870479929496	0.185	0.079	1
LASP1	0.106988856567478	0.322613929511614	0.275	0.158	1
PAFAH1B2	0.106989973616502	0.368916803955511	0.211	0.105	1
INTS6	0.107053583913045	0.382738720817196	0.328	0.211	1
MED28	0.107203664676707	0.269803336724134	0.287	0.158	1
VCP	0.107307256119594	0.288963231884793	0.525	0.395	1
RPS19BP1	0.107456422333863	-0.34081	0.181	0.289	1
UBE2B	0.107715318183767	-0.268765	0.404	0.526	1
LRPAP1	0.107894032370913	0.380062083889307	0.426	0.289	1
MT-ND4L	0.108607933010711	0.389536162568632	0.913	0.816	1
SNX27	0.108819932083384	-0.277525	0.136	0.237	1
SMIM15	0.108842982129074	0.290694772950233	0.147	0.053	1
AP1B1	0.108842982129074	-0.369315	0.125	0.211	1
ATF7IP	0.109391865684261	0.313759310571335	0.14	0.053	1
CTSH	0.109833378751786	-0.255314	0.664	0.684	1
CLEC2B	0.109872131658777	0.419888610450242	0.355	0.211	1
IGHG4	0.110525018524619	-1.39426	0.158	0.263	1
LYRM2	0.111002073165891	0.293153286700973	0.174	0.079	1
HNRNPH3	0.111474015780392	0.255281616054633	0.517	0.395	1
LYAR	0.1116958750566	0.32021047060973	0.174	0.079	1
PBDC1	0.111877627239031	0.25164559953134	0.185	0.079	1
HES1	0.112296071090869	-0.315649	0.102	0.184	1
ZFP36L2	0.113102795922303	0.345986789929982	0.23	0.105	1
ATF4	0.11344238973859	0.337498933041271	0.596	0.474	1
ATP5IF1	0.113856167988326	0.329697576714439	0.336	0.237	1
MBNL1	0.114383213160223	-0.42464	0.57	0.658	1
ZBTB43	0.114691320022361	-0.364568	0.475	0.579	1
ARL6IP1	0.114862445151643	0.294609799068772	0.532	0.421	1
ERBIN	0.115552354179796	0.293426286316313	0.494	0.395	1
GOLGA2	0.115554031193647	0.282718976189247	0.14	0.053	1
SERTAD3	0.115564888326327	0.256454976296325	0.181	0.079	1
ZFAND6	0.115666519362207	-0.398076	0.294	0.395	1
GOLGB1	0.115987178343219	0.308233959028466	0.302	0.184	1
RPN2	0.11653740756241	0.351370197930205	0.46	0.342	1
SIGLEC14	0.116998956767435	0.252116848533915	0.215	0.105	1
PDCL3	0.117660665606509	0.252174937387223	0.215	0.105	1
LPCAT1	0.117792510343123	0.303483163701474	0.517	0.395	1
SLC16A3	0.117988357852877	-0.269149	0.525	0.658	1
HACD4	0.118227744478389	-0.469324	0.147	0.237	1
TMX1	0.118385816852956	0.310503668963799	0.204	0.105	1
RHOQ	0.119042	0.290792967997578	0.43	0.289	1
ATP5MC1	0.119064896114164	0.253399032158749	0.358	0.211	1
SERPINB2	0.119519219822568	0.760839272779081	0.147	0.053	1
WDFY1	0.119551796712901	0.279889264180814	0.185	0.079	1
POLR2L	0.11962006558842	0.347194512275509	0.675	0.553	1
VDR	0.119935274581809	-0.601922	0.298	0.368	1
SLC44A1	0.120043520522431	0.25983492409554	0.423	0.263	1
SNX3	0.121113344218984	-0.318005	0.313	0.395	1
ZNF655	0.121553958424908	0.264781631164664	0.362	0.237	1
PPM1A	0.121571052393148	-0.319895	0.102	0.184	1
FRMD8	0.122162889919032	-0.338016	0.087	0.158	1
TET2	0.122215685331591	0.296348379160278	0.698	0.605	1
TWF2	0.122358551702742	0.288438368156667	0.366	0.237	1
MPHOSPH6	0.122423297957415	0.311381799417143	0.358	0.237	1
GPR108	0.122426660062355	0.299015999733783	0.242	0.132	1
ANKRD12	0.122663102740037	0.323301048675822	0.638	0.474	1
RHOU	0.122710224865623	-0.501351	0.192	0.289	1
AGPS	0.122715665969087	-0.287865	0.125	0.211	1
SF3B5	0.122835449000207	0.305911239801949	0.487	0.342	1
TOLLIP	0.123231440570273	-0.325858	0.098	0.184	1
C3AR1	0.123479181275696	-0.484743	0.577	0.632	1
SMAP2	0.123585750358487	-0.271817	0.298	0.395	1
PCSK7	0.123783486290914	0.28849394354688	0.177	0.079	1
DYNLRB1	0.124148025406315	0.345459550703745	0.351	0.237	1
KCNJ15	0.124201852556799	-0.313703	0.102	0.184	1
CAPRIN1	0.124324463377205	0.339125385682756	0.196	0.105	1
NUMB	0.124771984468479	0.253502447430626	0.702	0.526	1
STK19	0.125097934952205	-0.264886	0.064	0.132	1
LRRC58	0.125267562750783	0.259386214684496	0.143	0.053	1
HSPE1	0.125376713198751	0.848977725372506	0.532	0.421	1
CD40	0.125430546032513	0.392451450625338	0.275	0.158	1
NOP10	0.125452381830287	0.458937884044571	0.736	0.711	1
PPP1R14B	0.125760600427733	-0.420198	0.083	0.158	1
CDC26	0.127052393151955	0.298585089790923	0.351	0.237	1
LILRB4	0.128492316021231	0.328405062187772	0.445	0.342	1
PSMD1	0.128675461247631	0.318820401815308	0.238	0.132	1
KREMEN1	0.128708913435557	0.275606795991895	0.102	0.026	1
STX7	0.12893181605886	0.291153660404103	0.204	0.105	1
FAM129B	0.128964587667389	-0.60712	0.309	0.395	1
SRSF2	0.13018452421276	-0.372758	0.543	0.605	1
TBC1D23	0.131077137256179	0.267955554662316	0.181	0.079	1
MSN	0.131222107279102	0.267486153128257	0.823	0.684	1
ZMYM4	0.131322141404225	0.283911082150142	0.106	0.026	1
AC016831.1	0.131581017300304	-0.610016	0.453	0.553	1
WIPF2	0.132276481995456	0.255888752010097	0.208	0.105	1
GPATCH2L	0.132772520905549	0.2554064033571	0.328	0.211	1
SMC1A	0.133106920409113	0.355214393489796	0.291	0.184	1
B4GALT1	0.133266456318611	-0.576219	0.589	0.632	1
RNF13	0.133542099674628	0.270491769387366	0.589	0.421	1
HSD17B11	0.133610790531301	0.318503497322285	0.268	0.158	1
STAG2	0.133752238373104	0.330304404316436	0.438	0.316	1
SLIRP	0.134164964424694	0.319470529043951	0.377	0.263	1
DNAJC7	0.134995058556954	0.304261101182109	0.566	0.447	1
PRPF8	0.135068581323031	0.259245738111086	0.287	0.184	1
RBM12	0.135306517888929	0.346226297127802	0.249	0.132	1
ELF2	0.135920781443334	0.291588658498999	0.2	0.105	1
KAT6A	0.135997285387678	0.267213589530384	0.208	0.105	1
FKBP3	0.136731920299095	-0.275532	0.128	0.211	1
NDUFV2	0.136927986434548	0.286303147079039	0.581	0.395	1
ERGIC1	0.137285561190983	0.348284727367679	0.506	0.368	1
RASGEF1B	0.137951549456914	0.279523703998241	0.634	0.526	1
KIAA0930	0.138536913273841	0.258374213408987	0.17	0.079	1
POLR1D	0.139550974978552	0.306749172243649	0.347	0.237	1
AHSA1	0.140272300537639	0.275029424205089	0.234	0.132	1
VAV1	0.140446775439016	0.348270405115157	0.268	0.158	1
YME1L1	0.141003053948218	0.262736646110691	0.513	0.395	1
PDE4DIP	0.141261715758269	0.465747034634035	0.517	0.421	1
UTRN	0.141806639937229	-0.279479	0.313	0.395	1
C9orf72	0.142347502406238	0.30822279090019	0.445	0.316	1
RPLP0	0.143288189970726	0.340793854777143	0.842	0.763	1
PTX3	0.143566049292356	-0.265549	0.17	0.263	1
STMP1	0.144074580101223	0.27684021865235	0.457	0.316	1
XRN1	0.144081895364908	0.360541042795371	0.34	0.237	1
TNIP3	0.14449748272687	0.896039351164896	0.426	0.342	1
SEC61A1	0.145111557307119	-0.330519	0.347	0.447	1
HNMT	0.1451860380959	0.305061965387747	0.192	0.105	1
IFI44	0.146117289035749	-0.417854	0.109	0.184	1
NFIL3	0.147361224993465	-0.260977	0.257	0.368	1
SLC25A5	0.147601795847476	-0.320916	0.585	0.658	1
AC005280.2	0.14799289391039	-0.423239	0.245	0.342	1
PA2G4	0.148620062600263	0.2793810192278	0.347	0.237	1
KMT5B	0.149504002658522	0.26529464761905	0.162	0.079	1
SLC7A7	0.149521654691564	0.450854233262136	0.445	0.342	1
DAZAP1	0.149868890337438	-0.293926	0.158	0.237	1
MAPK6	0.149971125862184	0.389681448665855	0.43	0.342	1
ATP13A3	0.150224019952826	0.276495950101685	0.925	0.895	1
LIMK2	0.150308221544221	0.322835448391032	0.325	0.211	1
KLF10	0.150926735421825	-0.520685	0.43	0.526	1
RRBP1	0.151310993219531	-0.478976	0.253	0.316	1
RAB5B	0.151426180742246	0.2749551199328	0.196	0.105	1
RNF168	0.153101143152548	-0.434481	0.174	0.263	1
PRDX2	0.153101143152548	0.27194069883179	0.196	0.105	1
ANKLE2	0.15321923109993	0.29286533181544	0.404	0.316	1
B3GNT5	0.153296878268535	-0.368156	0.4	0.5	1
FGD4	0.15353402707038	-0.633287	0.415	0.5	1
CACYBP	0.15509571514402	0.493806624755344	0.238	0.132	1
NAA50	0.15658907707601	0.26560535058378	0.291	0.184	1
ADM	0.157350172169927	-0.291647	0.174	0.263	1
DUSP6	0.157997914696986	-0.290362	0.721	0.842	1
F13A1	0.158634590294109	0.392556432199701	0.219	0.132	1
ZNF430	0.158665454289072	0.25935546656926	0.162	0.079	1
AL118516.1	0.158787214696256	-0.526646	0.117	0.184	1
CWC15	0.158829097665748	0.304384134286855	0.257	0.158	1
MGAT1	0.159692649074243	0.284286406407394	0.649	0.553	1
IGF2R	0.159805372247471	0.283113629702164	0.264	0.158	1
FAM102B	0.159987303927991	0.264596603356285	0.298	0.184	1
SLC9A8	0.16030199564605	-0.496158	0.109	0.184	1
AP2B1	0.160390596867848	0.262994447447859	0.226	0.132	1
TOP2B	0.161238802449241	0.285606646063993	0.242	0.158	1
UQCRQ	0.162003819938087	0.262605579505294	0.626	0.447	1
ADSS	0.162611509191976	-0.330327	0.185	0.263	1
SELENOH	0.163660470788584	-0.273144	0.343	0.447	1
UBE2I	0.164207522479896	0.263484402325928	0.4	0.289	1
CWC22	0.16428213965363	0.374057208965005	0.132	0.053	1
TAF10	0.164879077491767	-0.335071	0.072	0.132	1
RBM6	0.164952697149823	0.261152610377367	0.223	0.132	1
RAB31	0.165607951753232	0.287331822331572	0.728	0.658	1
PAG1	0.165960101773656	0.448662859799238	0.321	0.237	1
NUB1	0.167113320190398	0.29043745316875	0.189	0.105	1
USP8	0.168176553335534	0.296773576249849	0.328	0.211	1
CXCL16	0.169174906707451	0.297090708438278	0.547	0.447	1
ATP2A2	0.169579898920655	0.264145932215783	0.415	0.289	1
DICER1	0.170006273768324	0.280811514181749	0.438	0.342	1
ARAP2	0.170764117765176	-0.366498	0.253	0.342	1
MLKL	0.171079498505215	0.332510095838332	0.245	0.132	1
RHBDF2	0.171919520138478	0.286962649404377	0.242	0.158	1
WASF2	0.171962272623061	0.307222989176193	0.362	0.263	1
ERN1	0.172409485978905	-0.265644	0.155	0.237	1
METAP2	0.17305859436405	0.309819322017174	0.279	0.184	1
ATG101	0.173471233467709	-0.312943	0.192	0.263	1
FAR1	0.173922488302724	0.298899417366835	0.249	0.158	1
PELI1	0.175270418178624	-0.372935	0.321	0.395	1
PPP2CB	0.175288315914353	0.279527346036548	0.253	0.158	1
SLC12A6	0.177336739624785	0.263399873691276	0.272	0.184	1
COPZ1	0.178356053648272	0.291049659301535	0.291	0.211	1
AMPD3	0.17868179994657	0.285805440297755	0.23	0.132	1
NDUFV3	0.178688704104362	0.271189970379797	0.192	0.105	1
TRIM33	0.178873842101791	0.280386862109935	0.185	0.105	1
RXRA	0.179382395415596	0.336849996363657	0.445	0.342	1
SNHG25	0.179577002213701	-0.347093	0.094	0.158	1
IRF8	0.180131270950829	0.301586104126838	0.366	0.237	1
EIF3A	0.180494780182996	-0.399052	0.698	0.737	1
UBTD2	0.180859439367553	-0.290225	0.072	0.132	1
ECE1	0.18130753681747	0.305351475291224	0.396	0.289	1
CD300A	0.182281658917589	0.266363788027746	0.362	0.237	1
RABAC1	0.182566332023719	-0.261067	0.325	0.421	1
JAML	0.184173317358807	0.267817729013057	0.408	0.263	1
AC007952.4	0.184310588384558	-0.354935	0.185	0.263	1
SMAD2	0.184466316500227	0.269543320017936	0.192	0.105	1
NRDC	0.184570073896222	0.28015348348358	0.245	0.158	1
RPL17	0.185199653156933	0.280173767829172	0.325	0.211	1
ELOC	0.185521851892434	-0.37361	0.574	0.605	1
RPS6	0.185954893135468	0.253838193976495	0.955	0.921	1
ANP32B	0.187167037558888	-0.400606	0.185	0.263	1
QSOX1	0.187434598348261	-0.341793	0.309	0.368	1
JAK2	0.188325466809243	0.26575157460993	0.181	0.105	1
MIR22HG	0.189548179719643	0.258535855361782	0.509	0.395	1
AGO2	0.189652471056859	0.28575211089754	0.525	0.447	1
AKAP17A	0.190409710897918	-0.256643	0.117	0.184	1
DNAAF1	0.190409710897918	-0.745237	0.117	0.184	1
PLSCR1	0.190755698250934	0.28137357997781	0.819	0.737	1
UAP1	0.190813037506375	-0.260266	0.094	0.158	1
TLE4	0.190909190147208	-0.291048	0.23	0.316	1
CCNL1	0.1920082305367	0.251691933985754	0.675	0.526	1
EFCAB14	0.192099015552832	0.308675557889232	0.242	0.158	1
SHISA5	0.19244800371354	0.258474170840123	0.275	0.184	1
CCAR1	0.192512062324261	0.298206540853168	0.211	0.132	1
KIF5B	0.192682896042712	0.291645515864556	0.472	0.342	1
OAZ2	0.193003860560321	-0.375962	0.343	0.421	1
CCDC159	0.193579417719566	-0.360435	0.072	0.132	1
FYB1	0.194266197242634	0.323937190812704	0.672	0.605	1
SCPEP1	0.194391235257962	-0.314121	0.283	0.368	1
TRA2B	0.197079638522294	-0.401899	0.475	0.526	1
MS4A4A	0.197253097873682	0.279915414105551	0.253	0.158	1
STX5	0.199282113649146	0.294381650768845	0.189	0.105	1
TRIM44	0.199589273765212	0.289517327870693	0.287	0.184	1
CD300E	0.200993465028352	-0.277203	0.868	0.816	1
CHCHD1	0.201928496143983	0.275861740703504	0.336	0.237	1
HADHB	0.202121042348757	0.259610652988161	0.302	0.211	1
PDIA6	0.202423114693501	0.297133478949336	0.619	0.5	1
YPEL2	0.203154069679198	0.43678885536455	0.174	0.105	1
GOLGA7	0.204046692808697	0.265896154506282	0.219	0.132	1
RPS17	0.204186346497281	0.364080105471187	0.389	0.316	1
MX2	0.204653423928095	0.331753038852864	0.457	0.368	1
CCRL2	0.205699873766824	-0.325016	0.604	0.605	1
SLC7A11	0.20703997751588	0.343349459187461	0.2	0.105	1
EPC1	0.20720019019365	0.264806533894837	0.358	0.289	1
TIMM8B	0.208430093654616	0.2548612318606	0.43	0.316	1
CCPG1	0.209306684108677	-0.285882	0.094	0.158	1
EIF3F	0.210209806512186	-0.348258	0.351	0.421	1
CRTAP	0.210951600048628	0.252735108588376	0.189	0.105	1
SND1	0.211688097117792	0.268846975707044	0.313	0.211	1
TMEM106A	0.211929953270156	0.316575756882064	0.234	0.158	1
ARL4A	0.212020009377845	0.350491766415467	0.332	0.237	1
UBE2N	0.212150976877408	0.27634335591156	0.355	0.263	1
JPT1	0.212555350875301	0.354865081341489	0.46	0.368	1
TMX4	0.215008747271721	0.27863409057017	0.151	0.079	1
LYST	0.216090768314649	0.29131740237624	0.275	0.184	1
MT2A	0.216100316047488	1.10021398493117	0.566	0.474	1
ZFAND2A	0.216407484302054	0.564437255033416	0.245	0.158	1
PSMA5	0.216803756413278	0.272475334120206	0.423	0.342	1
TMEM14C	0.217389646768824	-0.275227	0.147	0.211	1
IGBP1	0.217400289156039	0.255442541069091	0.245	0.158	1
MRPL18	0.217487284224762	0.387376607800232	0.223	0.132	1
GRINA	0.218773789450431	0.355746733759629	0.702	0.579	1
FPR1	0.219189212052011	0.291211030588693	0.857	0.789	1
DHX15	0.22034490828222	0.257189963553631	0.34	0.237	1
SEC22B	0.220808001824042	0.366959688511588	0.445	0.342	1
RPRD1A	0.221445570187446	-0.303072	0.057	0.105	1
ELOB	0.221997705430219	0.2571336168278	0.868	0.816	1
C1orf56	0.222008439411006	0.257006037620214	0.211	0.132	1
TMED4	0.223305441013633	-0.250939	0.147	0.211	1
CDKN1A	0.22330563989283	-0.418571	0.706	0.737	1
TFRC	0.223623636909913	-0.384673	0.309	0.395	1
CD86	0.22402408159994	0.270758774636683	0.536	0.421	1
DUSP12	0.22406510013793	-0.275967	0.075	0.132	1
RNF19B	0.225002428640826	-0.354735	0.54	0.553	1
GPR35	0.225007857459807	-0.496933	0.136	0.211	1
TAF11	0.227412851562617	0.25134997118253	0.181	0.105	1
EIF4G2	0.231153747458777	0.265803611050584	0.853	0.737	1
NR4A1	0.231293834934112	-0.921599	0.404	0.421	1
PTP4A2	0.231354160504682	0.34144735569729	0.709	0.605	1
DNM2	0.231405921980152	-0.359196	0.249	0.316	1
SLC39A8	0.233043385887127	-0.286965	0.366	0.474	1
ARF3	0.233341652611718	0.297789533114671	0.381	0.316	1
TNIP1	0.233369601751377	0.251359427910541	0.687	0.553	1
SELL	0.234379962303396	0.266542583489685	0.392	0.289	1
CD302	0.234618571751136	-0.384006	0.211	0.289	1
GPN1	0.235328856597382	-0.294665	0.075	0.132	1
MPEG1	0.236880549990808	0.389047314628156	0.566	0.5	1
SNW1	0.239434145678025	0.311712450285214	0.298	0.211	1
WNK1	0.240728773349183	0.255141755144532	0.408	0.289	1
ILF2	0.240892794134627	0.306034867408023	0.457	0.368	1
ICOSLG	0.24126555908437	-0.301931	0.125	0.053	1
SMIM3	0.242545944917801	0.267246449417397	0.294	0.211	1
PDK1	0.244593728296075	-0.291727	0.098	0.158	1
RPL22L1	0.24471693724872	-0.256093	0.415	0.5	1
VMP1	0.244739085825849	-0.430442	0.8	0.763	1
RGS1	0.245480321606917	-0.255284	0.117	0.184	1
EGR3	0.246434301697027	-0.35977	0.143	0.211	1
MPZL1	0.247892328123303	-0.255412	0.079	0.132	1
RAB2A	0.248085248231435	-0.384479	0.283	0.368	1
FNIP2	0.248753471866932	0.411336593888586	0.528	0.447	1
ERCC1	0.248990376039694	-0.259922	0.26	0.342	1
ARID4B	0.249265505705477	0.305379322285032	0.483	0.368	1
NXT1	0.249564381444892	-0.425746	0.079	0.132	1
SLC5A3	0.250124262163464	0.609714016015182	0.309	0.237	1
CD83	0.252764326986793	-0.397295	0.717	0.711	1
TGM2	0.252873969926406	0.438298969549095	0.291	0.211	1
DHX36	0.256099039739285	0.251363398810353	0.332	0.237	1
FOXP1	0.256615546074069	0.278060284729822	0.234	0.158	1
SLC3A2	0.2577572086684	-0.431823	0.449	0.474	1
SPPL2A	0.259079881721383	0.326289083369742	0.355	0.289	1
KDM7A	0.259597044763121	0.257371960811636	0.37	0.289	1
LRG1	0.262677001567525	0.449945490487783	0.238	0.158	1
RAC1	0.263328776215697	0.262720817975308	0.725	0.605	1
DDX6	0.26512087956338	-0.400758	0.336	0.395	1
SRRM2	0.266745303020168	-0.310805	0.43	0.5	1
PLA2G7	0.267209772125458	-0.320215	0.332	0.395	1
CLEC7A	0.26766952305465	-0.403306	0.608	0.658	1
BOD1L1	0.268850533392904	0.409167302698336	0.377	0.316	1
IGLC3	0.27204794172854	-0.266573	0.536	0.632	1
TNFSF14	0.272174794972614	0.72975777299644	0.226	0.158	1
P4HA1	0.272514231963017	0.264998839891906	0.2	0.132	1
PDXK	0.273464948324362	-0.261625	0.325	0.395	1
PLEC	0.27383465990263	-0.331917	0.26	0.316	1
CREG1	0.27421293206402	0.358075693855425	0.291	0.211	1
DOK3	0.275169119638423	0.275999956796071	0.253	0.184	1
SNU13	0.275310658921788	0.273648922035248	0.385	0.316	1
EIF3J	0.27663055625106	-0.341733	0.257	0.342	1
PCIF1	0.277595712363753	-0.264741	0.106	0.158	1
ATF6	0.278446792945213	-0.32502	0.294	0.368	1
MARCKS	0.281459867495142	0.30692221543142	0.891	0.789	1
ADRM1	0.281893379972211	-0.274457	0.264	0.342	1
TLNRD1	0.285673411369294	-0.332725	0.302	0.368	1
IGLC2	0.285917098618963	1.33246452351818	0.683	0.605	1
CLEC4A	0.286174033621792	0.299193123126332	0.423	0.342	1
CD14	0.286284958280856	0.367327555894588	0.849	0.789	1
SEC31A	0.288987965307196	0.280536914219068	0.321	0.263	1
FLT1	0.289211544623625	-0.32886	0.408	0.5	1
TNF	0.289453340093697	0.464524096793363	0.294	0.395	1
PLK3	0.290578222471107	-0.269896	0.396	0.447	1
IRF2BP2	0.290601609922655	0.292247146378402	0.502	0.421	1
QKI	0.29569188487428	0.259947157926796	0.679	0.553	1
LRRC59	0.296397347027845	-0.288712	0.275	0.342	1
LUCAT1	0.297758335048296	-0.40015	0.366	0.421	1
PPP2R1A	0.298277126022434	0.27933929209518	0.257	0.184	1
ACOD1	0.299960612326451	0.543189119379826	0.238	0.158	1
GBGT1	0.301300579804442	-0.321722	0.083	0.132	1
MAFF	0.30138598523531	-0.265279	0.321	0.395	1
PRKDC	0.31083917591519	-0.335111	0.181	0.237	1
GCH1	0.314361007153072	0.307169047192116	0.491	0.421	1
DCUN1D3	0.314648124576492	-0.313867	0.219	0.289	1
PPP1CC	0.315880678047506	0.254467370892112	0.219	0.158	1
NRAS	0.316101199765052	-0.395366	0.189	0.237	1
AP003354.2	0.317787186831348	-0.259814	0.087	0.132	1
TALDO1	0.318935347384937	-0.275613	0.755	0.816	1
GBP1	0.319221267236231	0.412375904900797	0.702	0.658	1
KPNA2	0.32048068202017	-0.547114	0.219	0.263	1
KTN1	0.321564947932233	-0.320159	0.438	0.5	1
SNHG8	0.325003049843565	-0.253224	0.366	0.421	1
MT1X	0.330479151866586	0.296867985559113	0.136	0.079	1
NECAP1	0.3345793465489	-0.294255	0.109	0.158	1
TSPAN14	0.335593693421982	0.253725091173012	0.264	0.184	1
SSU72	0.336031731039477	0.271976172316002	0.309	0.237	1
ACSL4	0.336397906873359	-0.261033	0.494	0.553	1
RALY	0.345689058477377	-0.291281	0.136	0.184	1
S100A8	0.356194331811403	-0.264129	0.974	0.921	1
CNDP2	0.362214512253818	0.272338675533022	0.389	0.316	1
MAFK	0.364748413310763	-0.441028	0.14	0.184	1
DUSP2	0.365045210763139	-0.836771	0.411	0.421	1
ARPP19	0.36667240024365	0.265748695817379	0.249	0.184	1
NDUFAF2	0.369021463229772	-0.250654	0.185	0.237	1
COX5B	0.371834613746293	0.260043880142067	0.721	0.632	1
TXN	0.372036901589879	0.296577247151453	0.717	0.684	1
ZNF217	0.373146354927973	0.254617072913541	0.177	0.132	1
ASL	0.374429075972704	-0.265914	0.094	0.132	1
HK2	0.374673424779442	-0.411727	0.219	0.263	1
SLAMF7	0.379176766146427	0.554332373051707	0.37	0.316	1
SKAP2	0.386008101945538	-0.318574	0.46	0.5	1
SAFB	0.386168954446009	-0.355396	0.185	0.237	1
HSPB1	0.390955388844246	0.531350128970272	0.151	0.105	1
PIM1	0.39201236885791	0.331085285652382	0.408	0.368	1
RBMS1	0.393718477278889	0.31237435892081	0.536	0.526	1
ATP6V1H	0.394292560476472	0.268475053852053	0.234	0.184	1
KIAA1551	0.399463377643724	0.258397166455534	0.34	0.289	1
AC005224.3	0.402439184049275	-0.653055	0.117	0.158	1
EML4	0.404433678053819	-0.269469	0.404	0.474	1
NXF1	0.406811964875246	-0.292809	0.174	0.211	1
FAM45A	0.407085000053147	-0.360831	0.302	0.342	1
SH2B3	0.408398885472739	-0.423217	0.34	0.368	1
ENTPD4	0.413492	-0.283585	0.143	0.184	1
PTGER2	0.413522691123289	-0.328575	0.208	0.263	1
UHMK1	0.414315389145162	-0.256952	0.189	0.237	1
CDC42EP3	0.416159271653279	-0.270139	0.46	0.5	1
NAB2	0.416904868961064	-0.265247	0.094	0.132	1
TRAM1	0.420134646785292	-0.338694	0.4	0.447	1
CREBL2	0.42547486472769	-0.250744	0.143	0.184	1
AGFG1	0.425708517405671	-0.274688	0.328	0.368	1
ID2	0.426352226498678	0.603496678890483	0.419	0.395	1
SLAMF1	0.433293499984079	0.279016987865537	0.151	0.105	1
BHLHE40	0.434750416725351	-0.297454	0.4	0.474	1
SCIMP	0.438751125397243	0.263120928740552	0.196	0.158	1
AVL9	0.442507265524673	-0.340341	0.098	0.132	1
ZNF316	0.446993342007208	-0.44097	0.098	0.132	1
NDRG1	0.450838194253621	-0.271103	0.389	0.421	1
CLEC5A	0.451577517886411	0.297525131927517	0.302	0.237	1
OGFR	0.456310134067518	-0.326437	0.208	0.237	1
CHMP4B	0.456528827654761	-0.250108	0.283	0.342	1
MXD1	0.463317019232691	-0.286372	0.732	0.763	1
PHLDA1	0.469256715909735	-0.565253	0.396	0.421	1
TUT7	0.470605868090851	0.259034127903445	0.283	0.237	1
GPCPD1	0.471327680210823	-0.311726	0.626	0.605	1
VCAN	0.473874450167554	0.300551824817822	0.891	0.895	1
KLF2	0.481458512974742	-0.403039	0.151	0.184	1
CHML	0.483770815658113	-0.290337	0.162	0.211	1
GPR132	0.485637692221178	-0.508748	0.328	0.342	1
THBS1	0.487127083785849	0.409101939659934	0.63	0.579	1
JMJD6	0.488029096227469	-0.436722	0.294	0.342	1
CDKN1B	0.490188349487401	-0.26407	0.155	0.184	1
MMP9	0.493159446518458	-0.710892	0.125	0.079	1
CDC123	0.504087095069525	-0.269203	0.128	0.158	1
LSM7	0.507291540655563	-0.287404	0.306	0.342	1
PSMA7	0.511378260285594	-0.2749	0.736	0.711	1
TNFSF15	0.51889052516231	0.543138984725667	0.215	0.184	1
TKT	0.519183448263917	-0.333614	0.592	0.605	1
PARP12	0.521463954433608	-0.401294	0.079	0.105	1
B4GALT5	0.523773090990545	-0.395038	0.596	0.526	1
AHCTF1	0.526122398338617	-0.304966	0.155	0.184	1
KLF3	0.538955791491168	-0.357532	0.132	0.158	1
NRIP3	0.539197443356004	-0.307196	0.26	0.289	1
HIKESHI	0.54101946350185	-0.429813	0.185	0.211	1
CITED2	0.541910497783532	-0.431919	0.189	0.211	1
LDLR	0.543655611378366	-0.530697	0.325	0.368	1
GOSR2	0.544581292615977	-0.352826	0.155	0.184	1
LY6E	0.549861374066991	-0.430238	0.109	0.132	1
TMEM14B	0.55176546046534	-0.291778	0.208	0.237	1
DYNLL2	0.555561000606146	-0.322221	0.106	0.132	1
BFAR	0.558455731254497	-0.264327	0.185	0.211	1
SNX17	0.559787638333583	-0.273597	0.238	0.184	1
PPP1R2	0.564442315803287	-0.372313	0.245	0.263	1
TOR4A	0.565646318818349	-0.454418	0.158	0.184	1
TWF1	0.581635332650609	-0.395344	0.109	0.132	1
SLA	0.581881652666491	-0.319009	0.283	0.211	1
CCND2	0.582186491343959	0.3783917315342	0.155	0.132	1
CDA	0.583834762722486	-0.396443	0.132	0.158	1
HSPA6	0.584063765848996	1.04881390055852	0.109	0.079	1
ALOX5AP	0.591722238429185	-0.414605	0.204	0.158	1
AKIRIN1	0.592459372207852	-0.303777	0.336	0.342	1
PLCB2	0.594802594206826	-0.270497	0.083	0.105	1
RAP2C	0.596646921579892	-0.341	0.238	0.263	1
SERPINB8	0.611447644203244	-0.362166	0.351	0.342	1
VPS37B	0.61362494989152	-0.252368	0.268	0.289	1
AC015912.3	0.614570401953479	-0.28207	0.208	0.237	1
BRI3	0.633324091561688	-0.255271	0.434	0.342	1
RNF144B	0.648909054460058	0.268169305842174	0.328	0.395	1
KCNJ2	0.653635753789563	0.307042330526789	0.155	0.132	1
RRAGC	0.654095882192715	-0.268528	0.309	0.316	1
RTRAF	0.654471705388522	-0.255987	0.351	0.342	1
MMP14	0.654472291752128	0.370543516812791	0.174	0.158	1
PTPN12	0.671418149450765	-0.429956	0.449	0.447	1
CD99	0.702144248004442	-0.266666	0.566	0.553	1
JAK1	0.706340853148528	-0.25253	0.589	0.579	1
MUC20-OT1	0.712998714114512	-0.34019	0.174	0.184	1
AGAP3	0.716041655880539	-0.282345	0.204	0.211	1
GLIPR1	0.716801098549087	-0.275277	0.502	0.5	1
DNAJB1	0.717959629252109	1.33960486436248	0.189	0.158	1
HSPA5	0.728019943345016	-0.935396	0.894	0.789	1
SIVA1	0.731703402854876	-0.316556	0.196	0.211	1
BAX	0.737412031368473	-0.441187	0.34	0.316	1
CCL2	0.745195685767707	-0.700646	0.177	0.184	1
RFX2	0.750250618827587	-0.250588	0.128	0.105	1
OTUD5	0.759329180572718	-0.258181	0.121	0.132	1
ZBTB1	0.760330327378206	-0.254013	0.2	0.158	1
ITGA5	0.760710326548364	-0.289679	0.487	0.421	1
AES	0.76497687470997	-0.269871	0.23	0.237	1
TMX3	0.771109464107244	-0.317631	0.132	0.105	1
DNAJC21	0.777949550363746	-0.299789	0.121	0.132	1
BTG2	0.785244943527463	0.378956445772111	0.472	0.526	1
RALBP1	0.802077248079162	-0.334376	0.121	0.132	1
LFNG	0.813920480318393	-0.297787	0.257	0.211	1
NFIC	0.823684481510164	-0.284305	0.121	0.132	1
CEBPD	0.827670137137409	-0.403323	0.208	0.184	1
TWISTNB	0.835162045871196	-0.754521	0.347	0.368	1
BAG3	0.839955362358297	0.374792342257563	0.143	0.158	1
ZNF331	0.845120569493035	-0.607209	0.366	0.289	1
CKAP4	0.86204051833283	-0.274014	0.238	0.237	1
UBALD2	0.872840399972269	-0.281162	0.192	0.184	1
MIR155HG	0.872934395555001	0.286122484629305	0.298	0.316	1
MFNG	0.892238080794659	-0.291675	0.106	0.105	1
RCN1	0.893686321653391	-0.310527	0.102	0.105	1
CPNE3	0.894008128486772	-0.339929	0.166	0.158	1
EIF3B	0.894138882902023	-0.263809	0.185	0.184	1
ADA2	0.894780861363116	-0.338858	0.438	0.421	1
SELENOK	0.900454720035218	-0.480513	0.823	0.816	1
TAF13	0.912964273600881	-0.31607	0.272	0.237	1
FOS	0.914984365376401	1.77844803208951	0.389	0.421	1
ALOX5	0.915098276165492	-0.401267	0.298	0.289	1
FIS1	0.956113888490443	-0.407111	0.37	0.342	1
SS18L2	0.956318689286329	-0.328463	0.208	0.184	1
HERPUD1	0.958321971555054	-0.607692	0.543	0.447	1
SPPL3	0.969737483280965	-0.25485	0.113	0.105	1
MRPL44	0.975810802653677	-0.311166	0.117	0.105	1
HCK	0.986929051609061	-0.325613	0.596	0.605	1
IL10	0.992490939593508	-0.352289	0.102	0.105	1
The significant differential genes in M1 macrophages from both groups.
